# Supplementary material for: The Effects of COVID-19-Related Restrictions on Parkinson’s Disease Patients in Italy: Results of a Structured Survey
Source: J Clin Med. 2022 May 26;11(11):3007. doi: 10.3390/jcm11113007 (PMC9181174; doi:10.3390/jcm11113007)
Supplement: Supplementary file 1 [file jcm-11-03007-s001.zip]

Archive with 1 entries (1 files):
- jcm-1659256-supplementary.xlsx
