# Supplementary material for: The Effects of COVID-19-Related Restrictions on Parkinson’s Disease Patients in Italy: Results of a Structured Survey
Source: J Clin Med. 2022 May 26;11(11):3007. doi: 10.3390/jcm11113007 (PMC9181174; doi:10.3390/jcm11113007)
Supplement: Supplementary file 1 [file jcm-11-03007-s001.zip › jcm-1659256-supplementary.xlsx]

## Sheet: Data
ID	Provider	A1	A2	A3	A4	A5	A6	A7	A8	B1	B2Cough	B2Fever	B2Dispnoea	B2Others	B31	B32	B321	B33	B34	B41	B42	B43	B44	B511	B512	B521	B522	B61	B62	B63	B64	C11	C12	C13	C14	C15	C16	C21	C22	C23	C24	Sex	Age	MaritalStatus	Cohabitation	SchoolAttendance	Works	WorkType	WorkStatus
12601697655	Social Media Post FB	Very	Slightly	Very	Adequate	Not at all	Slightly	Not at all	Maybe	Yes				Yes	No	Yes	Tested negative	No	Yes	Same	Same	Same	Same	Same		Same		No, less	No, less	No	Yes	No	No	No	No	No	No	Yes	Yes	Yes	Yes	Male	74	Unmarried	No	High school diploma	No		Househusband/Housewife
12580198008	Social Media Post FB	Not at all	Not at all	Slightly	Adequate	Not at all	Not at all	Not at all	Maybe	No										Much easier than usual	Much easier than usual	Much easier than usual	Easier than usual	Much easier than usual		Same		Yes	Yes	Yes	Yes	No	No	No	No	No	No	Yes	Yes	Yes	Yes	Male	55	Widow	Yes	Junior Certificate	No		Retired
12575991579	Social Media Post FB	Very	Very	Extremely	Overly excessive	Extremely	Very	Moderately	No	No										Same	Harder than usual	Harder than usual	Harder than usual	Same		Much harder than usual	Yes	No, much less	No, much less	No	No, less	No	Yes	Yes	No	No	Yes	No	No	No	No	Male	49	Married/Cohabiting	Yes	High school diploma	No		Retired
12575574006	Social Media Post FB	Very	Very	Very	Inadequate	Very	Very	Moderately	No	No										Same	Same	Same	Same	Harder than usual	No	Easier than usual		Yes	No, less	No	Yes	No	No	No	No	No	No	Yes	No	Yes	No	Female	74	Married/Cohabiting	Yes	Junior Certificate	No		Retired
12575002941	Social Media Post FB	Very	Moderately	Very	Excessive	Moderately	Moderately	Moderately	Maybe	No										Same	Same	Same	Same	Harder than usual	No	Harder than usual	No	Yes	No, much less	No	Yes	No	No	No	No	Yes	No	Yes	Yes	Yes	Yes	Male	73	Married/Cohabiting	Yes	Postgraduate degree, PhD, Master	No		Retired
12521098738	Social Media Post FB	Very	Moderately	Very	Excessive	Extremely	Slightly	Slightly	Maybe	No										Harder than usual	Same	Same	Same	Much harder than usual	No	Harder than usual	No	No, much less	No, much less	I never did	No, less	No	Yes	No	No	Yes	Yes	Yes	No	Yes	I never did	Male	47	Married/Cohabiting	Yes	Other	Yes	Open-ended contract employee	Employee
12508508739	Social Media Post FB	Slightly	Not at all	Slightly	Adequate	Not at all	Not at all	Not at all	Yes	No					No	Yes	Tested negative	No	No	Much easier than usual	Much easier than usual	Much easier than usual	Much easier than usual	Much easier than usual		Much easier than usual		Yes	Yes	Yes	Yes	No	No	No	No	No	No	Yes	Yes	Yes	Yes	Male	55	Widow	Yes	Junior Certificate	No		Retired
12486464848	Social Media Post FB	Moderately	Slightly	Very	Adequate	Slightly	Very	Not at all	Yes	No						No			No	Same	Same	Same	Same	Same		Same		No, less	Yes	Yes	Yes	No	No	No	No	No	No	Yes	Yes	Yes	Yes	Male	69	Married/Cohabiting	Yes	High school diploma	No		Retired
12485334544	Social Media Post DEMO
12462067022	Social Media Post FB	Moderately	Moderately	Moderately	Inadequate	Slightly	Moderately	Slightly	Yes	No						Yes	Tested negative			Same	Same	Same	Same	Same		Harder than usual	No	Yes	No, less	No	No, less	No	No	No	No	No	No	Yes	Yes	Yes	No	Male	73	Separated/Divorced	No	Bachelor's Degree	No		Retired
12445332409	Social Media Post FB	Slightly	Slightly	Moderately	Excessive	Not at all	Slightly	Not at all	Maybe	Yes	Yes	Yes			No	Yes	Tested positive	Yes	No	Same	Same	Same	Same	Same	No	Harder than usual	No	Yes	No, less	I never did	No, less	No	No	No	No	No	No	Yes	No	No	I never did	Male	65	Married/Cohabiting	Yes	High school diploma	Yes	Self employed	Self employed
12439189834	Social Media Post DEMO	Moderately	Slightly	Moderately	Inadequate	Slightly	Moderately	Slightly	Maybe	No					No	No		No	No	Same	Same	Same	Same	Same		Same	No	Yes	Yes	No	Yes	No	No	No	No	No	No	No	No	Yes	Yes	Male	78	Married/Cohabiting	Yes	Postgraduate degree, PhD, Master	No		Retired
12429267667	Social Media Post FB	Moderately	Slightly	Moderately	Excessive	Not at all	Not at all	Not at all	Yes	No					No	Yes	Other	Yes	Yes	Same	Same	Same	Harder than usual	Harder than usual	No	Same		Yes	Yes	I never did	Yes	No	No	No	No	No	No	No	No	Yes	I never did
12398215953	Social Media Post FB	Moderately	Slightly	Slightly	Excessive	Not at all	Slightly	Not at all	Maybe
12394329292	Social Media Post FB
12384866578	Social Media Post FB	Moderately	Extremely	Moderately	Adequate	Extremely	Very	Moderately	Maybe	No										Same	Much harder than usual	Harder than usual	Much harder than usual	Same		Much harder than usual	Yes	Yes	No, less	No	No, much less
12382540681	Social Media Post FB
12351333921	Social Media Post FB	Very	Moderately	Moderately	Adequate	Slightly	Very	Not at all	Maybe
12345048616	Social Media Post FB	Moderately	Very	Extremely	Inadequate	Moderately	Moderately	Moderately	Maybe	Yes	Yes				Yes	Yes	Tested positive	Yes	No	Same	Same	Same	Same	Same	No	Same		No, much less	No, much less	No	More than usual	No	No	No	No	No	No	No	No	No	Yes	Male	63	Married/Cohabiting	Yes	Junior Certificate	No		Retired
12301313549	Social Media Post FB	Extremely	Very	Very	Excessive	Very	Very	Very	Yes
12286045424	Social Media Post FB
12284462539	Social Media Post FB	Moderately	Moderately	Moderately	Adequate	Very	Slightly	Slightly	Maybe	No										Same	Same	Same	Same	Harder than usual	No	Much harder than usual	No	No, less	More than usual	No	Yes	No	No	No	No	Yes	Yes	Yes	No	No	No	Female	51	Married/Cohabiting	Yes	High school diploma	Yes	Fixed-term contract employee	Employee
12283579968	Social Media Post FB	Moderately	Extremely	Extremely	Adequate	Moderately	Moderately	Moderately	Yes
12283250479	Social Media Post FB	Moderately	Moderately	Very	Adequate	Moderately	Moderately	Slightly	No	Yes	Yes	Yes		Yes	Yes	Yes	Tested positive	Yes	No	Harder than usual	Same	Same	Same	Same		Harder than usual	No	No, much less	No, much less	No	No, less	No	No	No	No	No	No	No	No	No	No	Female	56	Married/Cohabiting	Yes	Junior Certificate	Yes	Open-ended contract employee	Worker
12283195007	Social Media Post FB	Slightly	Not at all	Moderately	Adequate	Moderately	Very	Not at all	Maybe	No										Same	Same	Same	Same	Easier than usual	No	Easier than usual		Yes	No, much less	No	No, less	No	No	No	No	No	No	No	No	Yes	No
12282224518	Social Media Post FB	Moderately	Moderately	Very	Inadequate	Moderately	Moderately	Moderately	Maybe	No					No	Yes	Tested negative	No	No	Same	Same	Same	Same	Harder than usual	No	Harder than usual	No	Yes	Yes	I never did	Yes
12261791182	Social Media Post DEMO	Moderately	Moderately	Very	Excessive	Slightly	Moderately	Moderately	No	No										Same	Same	Same	Same	Harder than usual	No	Harder than usual	No	No, less	Yes	Yes	Yes	No	No	No	No	No	No	Yes	Yes	Yes	Yes	Female	67	Married/Cohabiting	Yes	Other	No		Other
12251578210	Social Media Post DEMO	Moderately	Moderately	Very	Inadequate	Moderately	Moderately	Not at all	No	Yes		Yes		Yes	Yes	Yes	Tested negative	No	Yes	Harder than usual	Same	Same	Same	Same	No	Same	No	No, less	No, less	Yes	Yes	No	No	No	No	No	No	No	No	Yes	No	Male	77	Married/Cohabiting	Yes	Bachelor's Degree	No		Retired
12251406673	Social Media Post DEMO	Extremely	Very	Very	Totally inadequate	Very	Extremely	Slightly	No	No					No	Yes	Tested negative	No	Yes	Harder than usual	Harder than usual	Much harder than usual	Much harder than usual	Same	No	Much harder than usual	Yes	No, much less	No, much less	No	No, much less	No	No	No	No	No	Yes	No	No	No	No	Male	49	Married/Cohabiting	Yes	High school diploma	No		Retired
12240878889	Social Media Post FB
12217836267	Social Media Post FB	Moderately	Not at all	Moderately	Adequate	Slightly	Very	Not at all	Maybe	No										Same	Same	Same	Much harder than usual	Same		Same		Yes	No, much less	I never did	Yes	No	No	No	No	No	No	Yes	No	Yes	I never did	Male	56	Married/Cohabiting	Yes	Bachelor's Degree	Yes	Self employed	Self employed
12217774354	Social Media Post FB	Very	Very	Extremely	Excessive	Very	Extremely	Moderately	Maybe	No					No	No		No	No	Harder than usual	Same	Same	Much harder than usual	Same	No	Same		Yes	No, much less	No	No, less	No	No	No	No	No	No	Yes	No	No	Yes	Female	75	Widow	Yes	High school diploma	No		Retired
12210587626	Web Link - AsPI Varese	Slightly	Not at all	Moderately	Excessive	Not at all	Slightly	Not at all	Maybe	Yes										Same	Same	Same	Same	Harder than usual	No	Same		Yes	No, much less	I never did	Yes	No	No	No	No	No	No	Yes	No	No	No	Female	74	Unmarried	Yes	Other	Yes	Other	Retired
12210351996	Web Link - AsPI Legnano
12210246571	Web Link - AsPI Legnano
12207179525	Social Media Post FB	Moderately	Very	Very	Excessive	Not at all	Slightly	Moderately	Maybe
12206566245	Social Media Post FB	Moderately	Moderately	Extremely	Adequate	Very	Extremely	Slightly	Maybe
12198536567	Social Media Post FB
12196060115	Social Media Post FB	Extremely	Slightly	Extremely	Inadequate	Extremely	Extremely	Very	Maybe
12196058484	Social Media Post FB	Extremely	Very	Very	Adequate	Very	Slightly	Extremely	Maybe	No										Same	Same	Same	Much harder than usual	Harder than usual	No	Much harder than usual	No	No, much less	No, much less	No	Yes	No	No	No	No	Yes	Yes	Yes	Yes	Yes	Yes	Female	79	Widow	Yes	Primary school qualification	No		Retired
12194513107	Web Link - AsPI Varese	Moderately	Very	Very	Adequate	Very	Very	Slightly	Maybe	No										Same	Same	Same	Same	Same		Same		Yes	No, much less	No	Yes	No	No	No	No	No	No	Yes	No	Yes	No	Female	81	Married/Cohabiting	Yes	Primary school qualification	No		Retired
12194444661	Social Media Post FB	Moderately	Moderately	Moderately	Overly excessive	Extremely	Extremely	Not at all	Maybe
12194230699	Social Media Post FB	Moderately	Not at all	Moderately	Totally inadequate	Slightly	Moderately	Not at all	No	No										Harder than usual	Same	Same	Same	Same	No	Same	No	Yes	Yes	No	Yes	No	No	No	No	No	No	Yes	Yes	Yes	No	Male	45	Married/Cohabiting	Yes	Bachelor's Degree	Yes	Other	Other
12193917594	Social Media Post FB	Very	Slightly	Very	Adequate	Moderately	Very	Moderately	No	No										Harder than usual	Same	Same	Much easier than usual	Same		Harder than usual	No	No, much less	No, much less	No	No, less	No	No	No	No	No	No	No	No	No	No
12193875365	Social Media Post FB	Slightly	Slightly	Slightly	Excessive	Slightly	Slightly	Not at all	Maybe	No										Same	Same	Same	Harder than usual	Same		Same		Yes	No, much less	No	Yes	No	No	No	No	No	No	Yes	Yes	Yes	Yes	Male	65	Married/Cohabiting	Yes	Primary school qualification	No		Retired
12193697945	Social Media Post FB	Moderately	Slightly	Extremely	Overly excessive	Extremely	Not at all	Not at all	No	No						No				Same	Same	Same	Much harder than usual	Same		Same		Yes	No, much less	No	Yes	No	No	No	No	No	No	Yes	No	Yes	No	Female	65	Widow	No	High school diploma	No		Retired
12193692423	Social Media Post FB	Moderately	Moderately	Moderately	Adequate	Moderately	Moderately	Moderately	No
12193449222	Social Media Post FB
12193276185	Social Media Post FB	Slightly	Moderately	Slightly	Adequate	Not at all	Slightly	Slightly	Yes	No					No	No		No	No	Same	Same	Same	Harder than usual	Harder than usual	No	Same	No	Yes	No, less	I never did	Yes
12193099876	Social Media Post FB	Very	Very	Very	Excessive	Very	Very	Very	Yes	No										Same	Same	Same	Same	Same		Harder than usual	Yes	No, less	No, less	No	No, less	No	No	No	No	No	Yes	No	No	No	No	Female	73	Married/Cohabiting	Yes	Primary school qualification	No		Househusband/Housewife
12192943145	Social Media Post FB	Moderately	Very	Very	Adequate	Very	Very	Slightly	No	No										Harder than usual	Same	Same	Much harder than usual	Harder than usual	No	Same		No, less	No, less	No	No, less	No	No	No	No	No	No	Yes	No	Yes	No	Male	72	Married/Cohabiting	Yes	Bachelor's Degree	No		Retired
12192926583	Social Media Post FB	Moderately	Slightly	Moderately	Adequate	Moderately	Very	Moderately	No
12192803447	Social Media Post FB	Very	Moderately	Moderately	Inadequate	Moderately	Moderately	Moderately	No
12192786476	Social Media Post FB	Moderately	Moderately	Very	Adequate	Moderately	Very	Moderately	No	No										Same	Same	Same	Harder than usual	Same		Same		Yes	No, much less	No	Yes	No	No	No	No	No	No	Yes	Yes	Yes	I never did	Male	64	Married/Cohabiting	Yes	High school diploma	No		Retired
12192775546	Social Media Post FB	Slightly	Slightly	Moderately	Inadequate	Slightly	Moderately	Slightly	No	No										Same	Same	Same	Harder than usual	Harder than usual	No	Same		No, much less	No, much less	No	No, less	No	No	No	Yes	Yes	No	No	No	Yes	Yes	Male	48	Married/Cohabiting	Yes	Postgraduate degree, PhD, Master	Yes	Self employed	Self employed
12192705681	Social Media Post FB	Moderately	Not at all	Moderately	Adequate	Not at all	Slightly	Not at all	Maybe
12192611425	Social Media Post FB	Moderately	Not at all	Moderately	Excessive	Very	Moderately	Not at all	No	No										Harder than usual	Same	Same	Same	Same	No	Same		No, much less	No, much less	I never did	No, less	No	No	No	No	No	No	No	Yes	Yes	I never did	Female	59	Married/Cohabiting	Yes	Junior Certificate	No		Househusband/Housewife
12192610335	Social Media Post FB	Very	Very	Moderately	Inadequate	Moderately	Moderately	Moderately	No	No					No	No		No	No	Same	Same	Same	Much harder than usual	Same		Much harder than usual	No	Yes	No, much less	No	No, less
12192580507	Social Media Post FB
12192548440	Social Media Post FB	Very	Very	Moderately	Excessive	Slightly	Moderately	Slightly	Yes	No						Yes	Tested negative	No		Same	Same	Same	Same	Harder than usual	No	Much harder than usual	Yes	No, much less	No, less	No	Yes	No	No	No	No	No	No	No	Yes	Yes	Yes	Male	63	Married/Cohabiting	Yes	Primary school qualification	No		Retired
12192545902	Social Media Post FB	Very	Slightly	Moderately	Adequate	Slightly	Slightly	Not at all	Maybe	No						Yes	Tested negative			Same	Same	Same	Same	Same		Harder than usual		Yes	Yes	No	Yes	No	No	No	No	No	No	Yes	Yes	Yes	Yes	Female	56	Married/Cohabiting	Yes	High school diploma	Yes	Open-ended contract employee	Other
12192536601	Social Media Post FB	Moderately	Moderately	Very	Inadequate	Slightly	Not at all	Slightly	No
12192525480	Social Media Post FB
12192484745	Social Media Post FB	Moderately	Slightly	Moderately	Adequate	Slightly	Very	Not at all	Yes	Yes										Same	Same	Same	Harder than usual	Harder than usual	No	Same		No, less	No, less	I never did	Yes	No	No	No	No	No	No	No	No	Yes	I never did	Male	71	Married/Cohabiting	Yes	High school diploma	No		Retired
12192439729	Social Media Post FB	Moderately	Not at all	Slightly	Excessive	Moderately	Moderately	Not at all	Yes	No										Same	Same	Same	Same	Same		Same		Yes	More than usual	No	Yes	No	No	No	No	No	Yes	Yes	Yes	Yes	No	Female	70	Married/Cohabiting	Yes	Junior Certificate	No		Retired
12192433693	Social Media Post FB	Moderately	Moderately	Moderately	Excessive	Very	Moderately	Moderately	Maybe
12192408036	Social Media Post FB	Moderately	Moderately	Very	Excessive	Very	Moderately	Slightly	Yes	No										Same	Same	Same	Same	Same		Same		Yes	Yes	Yes	Yes	No	No	No	No	No	No	Yes	Yes	Yes	No	Female	75	Married/Cohabiting	Yes	High school diploma	No		Househusband/Housewife
12192277652	Social Media Post FB	Very	Moderately	Moderately	Excessive	Very	Very	Slightly	No	No										Same	Same	Same	Harder than usual	Same	No	Harder than usual	Yes	Yes	Yes	Yes	No, less	No	No	No	No	No	Yes	Yes	Yes	Yes	Yes	Female	79	Widow	Yes	Junior Certificate	No		Retired
12192266646	Social Media Post FB	Moderately	Moderately	Moderately	Excessive	Moderately	Moderately	Slightly	Maybe	Yes	Yes	Yes		Yes	No	Yes	Tested positive	Yes	No	Same	Same	Same	Same	Harder than usual	No	Same		No, much less	No, much less	I never did	No, much less	No	No	No	No	Yes	No	No	Yes	No	I never did	Male	68	Married/Cohabiting	Yes	Junior Certificate	No		Retired
12192253978	Social Media Post FB	Extremely	Not at all	Very	Excessive	Extremely	Extremely	Not at all	Maybe
12192232982	Social Media Post FB	Very	Extremely	Extremely	Inadequate	Moderately	Moderately	Slightly	Maybe
12192222875	Social Media Post FB	Moderately	Very	Moderately	Adequate	Moderately	Very	Not at all	Maybe	No										Same	Same	Same	Same	Harder than usual	No	Same		No, less	No, less	I never did	Yes	No	No	No	No	No	No	No	Yes	No	I never did	Male	87	Widow	Yes	Primary school qualification	No		Retired
12191364023	Web Link - AsPI Groane	Moderately	Moderately	Moderately	Excessive	Moderately	Moderately	Slightly	Maybe	No										Same	Same	Same	Same	Harder than usual	No	Same		Yes	Yes	No	Yes	No	No	No	No	No	No	Yes	Yes	Yes	Yes	Female	65	Married/Cohabiting	Yes	Primary school qualification	No		Retired
12186029931	Web Link - AsPI Varese	Very	Very	Very	Adequate	Very	Very	Very	No	No										Harder than usual	Same	Same	Harder than usual	Same		Same		No, less	No, much less	No	No, less	No	No	No	No	No	No	No	No	No	No	Male	71	Married/Cohabiting	Yes	High school diploma	No		Retired
12181125656	Web Link - AsPI Varese	Moderately	Slightly	Moderately	Excessive	Slightly	Moderately	Slightly	Maybe	No										Same	Same	Same	Same	Same		Harder than usual	No	Yes	Yes	Yes	Yes	No	No	No	No	No	No	No	Yes	Yes	Yes	Female	73	Widow	No	Bachelor's Degree	No		Retired
12179766631	Social Media Post FB	Moderately	Slightly	Moderately	Excessive	Slightly	Very	Slightly	Maybe
12179530862	Social Media Post FB	Moderately	Moderately	Slightly	Inadequate	Slightly	Not at all	Slightly	No	No										Same	Same	Same	Same	Same		Harder than usual	No	Yes	No, less	I never did	Yes	No	No	No	No	No	No	Yes	No	Yes	Yes	Female	68	Married/Cohabiting	Yes	Bachelor's Degree	No		Retired
12178562087	Web Link - AsPI Varese	Moderately	Slightly	Very	Adequate	Slightly	Very	Not at all	Maybe	No						No		No	No	Same	Same	Same	Same	Same	No	Harder than usual	No	Yes	No, less	No	Yes	No	No	No	No	No	Yes	Yes	No	Yes	No	Male	72	Unmarried	No	High school diploma	No		Retired
12178343044	Social Media Post FB	Moderately	Moderately	Moderately	Adequate	Moderately	Moderately	Slightly	No	Yes	Yes	Yes		Yes	No	Yes	Tested positive	Yes	No	Same	Same	Same	Harder than usual	Harder than usual	No	Harder than usual	No	No, less	No, much less	No	No, less	Yes	No	No	No	No	Yes	Yes	No	No	I never did	Female	51	Unmarried	No	High school diploma	Yes	Open-ended contract employee	Teacher
12178237487	Social Media Post FB	Slightly	Slightly	Moderately	Adequate	Not at all	Not at all	Not at all	Maybe
12177202936	Web Link - AsPI Varese	Very	Extremely	Very	Adequate	Very	Extremely	Extremely	Maybe	No										Same	Same	Same	Harder than usual	Harder than usual	No	Same	No	Yes	No, less	No	Yes	No	No	No	No	No	No	Yes	No	Yes	No	Female	78	Widow	Yes	Primary school qualification	No		Retired
12176973233	Web Link - AsPI Varese	Slightly	Not at all	Slightly	Inadequate	Slightly	Slightly	Slightly	No	Yes										Same	Same	Same	Same	Same	No	Same	No	Yes	Yes	No	Yes	No	No	No	No	No	No	Yes	No	Yes	No	Male	69	Married/Cohabiting	Yes	Junior Certificate	No		Retired
12176730192	Social Media Post FB	Moderately	Moderately	Very	Adequate	Moderately	Very	Slightly	Yes	No										Harder than usual	Same	Same	Harder than usual	Harder than usual	No	Harder than usual	No	No, less	No, much less	No	No, less
12175917188	Social Media Post FB	Moderately	Slightly	Moderately	Excessive	Slightly	Moderately	Not at all	No	No										Harder than usual	Same	Same	Same	Harder than usual	No	Same		No, less	No, less	I never did	Yes	No	No	No	No	Yes	No	Yes	No	Yes	I never did	Female	58	Married/Cohabiting	Yes	High school diploma	No		Other
12175242730	Social Media Post FB	Moderately	Slightly	Moderately	Adequate	Extremely	Very	Moderately	No
12174662871	Social Media Post FB	Very	Slightly	Very	Adequate	Moderately	Very	Slightly	Maybe	No										Same	Same	Same	Same	Harder than usual	No	Harder than usual	No	No, less	No, much less	No	Yes	No	No	No	No	No	No	Yes	No	Yes	No	Female	64	Married/Cohabiting	Yes	High school diploma	Yes	Open-ended contract employee	Employee
12174285184	Social Media Post FB	Extremely	Moderately	Very	Inadequate	Moderately	Very	Slightly	Maybe	No						No				Same	Same	Same	Same	Same		Same		More than usual	No, less	No	Yes	No	No	No	No	No	No	Yes	No	Yes	No	Female	65	Married/Cohabiting	Yes	High school diploma	No		Retired
12173588247	Social Media Post FB	Very	Moderately	Extremely	Adequate	Slightly	Slightly	Slightly	Yes	Yes	Yes			Yes	No	No		Yes	No	Much harder than usual	Same	Same	Same	Harder than usual	No	Same	No	No, much less	No, much less	No	No, less	Yes	No	No	No	No	No	No	No	No	No	Male	79	Married/Cohabiting	Yes	Bachelor's Degree	No		Retired
12173292200	Social Media Post FB	Moderately	Moderately	Moderately	Adequate	Very	Moderately	Slightly	Maybe
12172848415	Social Media Post FB	Moderately	Moderately	Very	Adequate	Moderately	Moderately	Moderately	Maybe	No										Same	Same	Same	Same	Harder than usual	No	Much harder than usual	Yes	No, much less	No, much less	No	No, much less	No	No	No	No	No	No	Yes	No	Yes	Yes	Male	73	Married/Cohabiting	Yes	High school diploma	No		Retired
12172369833	Social Media Post FB	Moderately	Slightly	Moderately	Inadequate	Slightly	Not at all	Slightly	Maybe	No										Same	Same	Same	Same	Harder than usual	No	Same	No	Yes	No, less	I never did	Yes	No	No	No	No	No	No	Yes	No	Yes	I never did	Male	64	Married/Cohabiting	Yes	High school diploma	Yes	Open-ended contract employee	Employee
12172343951	Social Media Post FB
12172267908	Social Media Post FB	Very	Not at all	Slightly	Inadequate	Slightly	Slightly	Not at all	No	No										Harder than usual	Same	Same	Harder than usual	Same		Same		Yes	Yes	No	Yes
12172220689	Social Media Post FB	Moderately	Slightly	Moderately	Adequate	Slightly	Moderately	Not at all	No	No										Same	Same	Same	Harder than usual	Same		Harder than usual	No	Yes	Yes	Yes	Yes	No	No	No	No	No	No	Yes	Yes	Yes	Yes	Male	61	Married/Cohabiting	Yes	High school diploma	No		Retired
12172208030	Social Media Post FB	Very	Moderately	Moderately	Adequate	Slightly	Slightly	Slightly	No	No					No	No		No	No	Harder than usual	Same	Same	Same	Harder than usual	No	Harder than usual	No	No, less	No, less	No	No, less	No	No	No	No	Yes	Yes	No	No	No	No	Female	72	Married/Cohabiting	Yes	Primary school qualification	No		Retired
12172199368	Social Media Post FB
12172176132	Social Media Post FB	Extremely	Moderately	Moderately	Adequate	Very	Moderately	Not at all	Maybe	No										Same	Same	Same	Harder than usual	Same	No	Same	No	More than usual	More than usual	I never did	Yes	No	No	No	No	No	No	Yes	Yes	Yes	I never did	Female	70	Widow	No	High school diploma	No		Househusband/Housewife
12171969373	Social Media Post FB	Moderately	Slightly	Not at all	Excessive	Not at all	Extremely	Slightly	Yes
12171551446	Social Media Post FB	Moderately	Moderately	Moderately	Excessive	Moderately	Moderately	Moderately	Maybe
12171411195	Social Media Post FB	Moderately	Moderately	Slightly	Excessive	Very	Not at all	Slightly	No	No										Same	Harder than usual	Same	Same	Same	No	Much harder than usual	Yes	No, less	Yes	No	No, less	No	No	No	No	No	Yes	No	Yes	No	Yes	Female	60	Married/Cohabiting	Yes	Junior Certificate	No		Retired
12171370832	Social Media Post FB
12171362431	Social Media Post FB
12171282694	Social Media Post FB	Very	Moderately	Moderately	Adequate	Extremely	Very	Not at all	Maybe
12171224748	Social Media Post FB	Moderately	Moderately	Moderately	Adequate	Very	Very	Slightly	Maybe
12171118379	Social Media Post FB	Moderately	Not at all	Moderately	Excessive	Not at all	Not at all	Slightly	No
12171113215	Social Media Post FB	Very	Moderately	Moderately	Adequate	Very	Moderately	Slightly	No
12171110029	Social Media Post FB	Very	Very	Very	Adequate	Moderately	Moderately	Moderately	Maybe	No						Yes	Tested negative	No		Harder than usual	Same	Same	Harder than usual	Same		Same		No, less	No, much less	No	No, less	No	No	No	No	No	No	Yes	Yes	Yes	Yes	Male	71	Married/Cohabiting	Yes	Bachelor's Degree	No		Retired
12171079801	Social Media Post FB	Slightly	Slightly	Slightly	Overly excessive	Slightly	Slightly	Slightly	No	No										Same	Same	Same	Same	Same	No	Same	No	No, less	No, less	I never did	Yes	No	No	No	No	No	No	Yes	Yes	Yes	I never did
12171065555	Social Media Post FB	Moderately	Slightly	Moderately	Adequate	Not at all	Slightly	Slightly	No	No										Same	Same	Same	Harder than usual	Same		Same		Yes	Yes	I never did	Yes	No	No	No	No	No	No	Yes	No	Yes	No	Female	47	Married/Cohabiting	Yes	High school diploma	No		Househusband/Housewife
12171028750	Social Media Post FB	Extremely	Moderately	Very	Adequate	Very	Moderately	Not at all	No	No										Same	Same	Same	Harder than usual	Harder than usual	No	Same		Yes	No, less	I never did	Yes	No	No	No	No	Yes	Yes	No	No	Yes	I never did	Male	77	Married/Cohabiting	Yes	Junior Certificate	No		Retired
12171027314	Social Media Post FB	Moderately	Slightly	Moderately	Adequate	Very	Very	Slightly	Maybe	No										Same	Same	Same	Harder than usual	Same	No	Harder than usual	No	Yes	No, less	Yes	Yes	No	No	No	No	No	No	Yes	Yes	Yes	Yes	Female	68	Married/Cohabiting	Yes	High school diploma	No		Retired
12170991259	Social Media Post FB	Moderately	Slightly	Very	Adequate	Slightly	Very	Not at all	Maybe	No						No		No		Same	Same	Same	Harder than usual	Same		Same		Yes	Yes	I never did	Yes	No	No	No	No	No	No	Yes	Yes	Yes	Yes	Male	63	Married/Cohabiting	Yes	Junior Certificate	No		Retired
12170990214	Social Media Post FB
12170934304	Social Media Post FB
12170927156	Social Media Post FB	Moderately	Moderately	Very	Adequate	Slightly	Very	Not at all	No	No										Same	Same	Same	Harder than usual	Harder than usual	No	Harder than usual	No	Yes	No, less	No	Yes	No	No	No	No	No	No	Yes	Yes	Yes	Yes	Female	65	Married/Cohabiting	Yes	Bachelor's Degree	No	Other	Retired
12170925030	Social Media Post FB	Slightly	Moderately	Moderately	Excessive	Moderately	Moderately	Moderately	Maybe	No										Harder than usual	Same	Same	Harder than usual	Harder than usual	No	Harder than usual	No	Yes	No, less	I never did	Yes	No	No	No	No	Yes	Yes	No	No	No	I never did	Male	70	Married/Cohabiting	Yes	Primary school qualification	No		Retired
12170877579	Social Media Post FB	Moderately	Moderately	Moderately	Excessive	Moderately	Moderately	Slightly	Maybe	No										Harder than usual	Same	Same	Harder than usual	Harder than usual	No	Harder than usual	Yes	No, less	No, less	No	No, less	No	No	No	No	Yes	Yes	No	No	No	No	Female	75	Married/Cohabiting	Yes	Junior Certificate	No		Retired
12170864198	Social Media Post FB
12170863350	Social Media Post FB	Slightly	Moderately	Moderately	Excessive	Slightly	Moderately	Slightly	Maybe	No										Harder than usual	Harder than usual	Same	Same	Harder than usual	No	Harder than usual	No	No, much less	No, less	No	No, less	No	No	No	No	No	No	No	No	No	No	Male	71	Separated/Divorced	Yes	High school diploma	No		Retired
12170817181	Social Media Post FB	Extremely	Very	Extremely	Adequate	Extremely	Extremely	Extremely	Maybe	No										Harder than usual	Harder than usual	Harder than usual	Much harder than usual	Harder than usual	Yes	Harder than usual	No	No, less	No, less	No	No, less	No	No	No	No	No	Yes	Yes	Yes	Yes	I never did	Male	55	Unmarried	Yes	Other	Yes	Fixed-term contract employee	Employee
12170807097	Social Media Post FB	Slightly	Not at all	Moderately	Adequate	Slightly	Moderately	Not at all	Maybe
12170778125	Social Media Post FB	Very	Moderately	Very	Adequate	Moderately	Moderately	Moderately	Maybe	No										Same	Same	Same	Same	Same		Same		No, much less	No, much less	No	No, much less	No	No	No	No	No	No	No	Yes	Yes	Yes	Male	81	Married/Cohabiting	Yes	High school diploma	No		Retired
12170759727	Social Media Post FB	Very	Moderately	Very	Inadequate	Very	Moderately	Moderately	Maybe	No					No	No		No	No	Same	Same	Same	Much harder than usual	Harder than usual	No	Same		Yes	Yes	Yes	Yes	No	No	No	No	No	No	Yes	Yes	Yes	Yes	Male	65	Married/Cohabiting	Yes	Bachelor's Degree	No		Retired
12170746230	Social Media Post FB	Very	Not at all	Very	Excessive	Moderately	Slightly	Not at all	No	No						No				Same	Same	Harder than usual	Same	Same		Harder than usual	No	Yes	No, less	I never did	Yes	No	No	No	No	No	No	No	No	Yes	I never did	Female	56	Married/Cohabiting	Yes	High school diploma	Yes	Open-ended contract employee	Employee
12170743816	Social Media Post FB	Very	Not at all	Moderately	Inadequate	Not at all	Slightly	Not at all	No	No										Same	Same	Same	Same	Same		Same		No, less	No, much less	I never did	Yes	No	No	No	No	No	No	Yes	No	Yes	I never did	Male	58	Married/Cohabiting	Yes	Bachelor's Degree	Yes	Self employed	Self employed
12170741803	Social Media Post FB
12170741120	Social Media Post FB	Moderately	Slightly	Moderately	Adequate	Moderately	Moderately	Slightly	No	No						No		No		Harder than usual	Harder than usual	Harder than usual	Much harder than usual	Much harder than usual	Yes	Harder than usual	Yes	No, less	No, less	I never did	Yes	No	No	No	No	Yes	Yes	Yes	No	Yes	I never did	Male	52	Married/Cohabiting	Yes	Primary school qualification	Yes	Open-ended contract employee	Worker
12170740991	Social Media Post FB	Moderately	Very	Moderately	Adequate	Moderately	Moderately	Slightly	Maybe	No										Same	Same	Same	Same	Same		Same		Yes	No, less	I never did	Yes	No	No	No	No	No	No	Yes	Yes	Yes	Yes	Female	87	Widow	Yes	Primary school qualification	No		Retired
12170726278	Social Media Post FB	Extremely	Extremely	Extremely	Adequate	Moderately	Extremely	Slightly	No	No										Much harder than usual	Same	Same	Much harder than usual	Same	No	Same	No	No, much less	No, much less	I never did	Yes	No	No	No	No	No	No	Yes	No	Yes	I never did	Male	49	Married/Cohabiting	Yes	Junior Certificate	No		Retired
12170719324	Social Media Post FB
12170717352	Social Media Post FB	Moderately	Very	Very	Adequate	Extremely	Extremely	Moderately	Maybe
12170713656	Social Media Post FB	Very	Moderately	Moderately	Excessive	Very	Very	Slightly	No	No						No				Same	Same	Same	Much harder than usual	Same		Harder than usual	No	No, much less	No, much less	Yes	Yes	No	No	No	No	No	No	No	No	Yes	Yes	Male	78	Married/Cohabiting	Yes	High school diploma	No		Retired
12170700439	Social Media Post FB	Very	Not at all	Slightly	Inadequate	Very	Extremely	Slightly	Maybe	No										Harder than usual	Same	Same	Much harder than usual	Same		Harder than usual	No	Yes	No, much less	No	Yes	No	No	No	No	Yes	Yes	Yes	Yes	Yes	No	Male	74	Married/Cohabiting	Yes	Bachelor's Degree	No		Retired
12170692504	Social Media Post FB
12170690647	Social Media Post FB	Very	Moderately	Very	Adequate	Very	Extremely	Moderately	Maybe	No										Same	Same	Same	Much harder than usual	Harder than usual	No	Harder than usual	No	No, less	Yes	No	Yes	No	No	No	No	No	Yes	No	Yes	Yes	Yes	Male	61	Married/Cohabiting	Yes	Junior Certificate	No		Worker
12170679405	Social Media Post FB	Moderately	Slightly	Extremely	Adequate	Slightly	Extremely	Slightly	Maybe	Yes				Yes	Yes	Yes	Tested negative	No	No	Harder than usual	Same	Same	Same	Same		Same		More than usual	Yes	I never did	Yes	No	No	No	No	No	No	Yes	Yes	Yes	I never did	Female	70	Married/Cohabiting	Yes	Bachelor's Degree	No		Retired
12170679341	Social Media Post FB	Moderately	Very	Moderately	Inadequate	Very	Very	Moderately	No	No										Same	Same	Same	Harder than usual	Same		Harder than usual	No	No, less	Yes	No	Yes	No	No	No	No	No	Yes	Yes	Yes	Yes	Yes	Male	62	Married/Cohabiting	Yes	High school diploma	Yes	Self employed	Self employed
12170679173	Social Media Post FB	Extremely	Extremely	Extremely	Adequate	Extremely	Extremely	Extremely	Maybe	No										Same	Same	Same	Harder than usual	Much harder than usual	No	Same		No, less	No, less	No	No, less	No	No	No	No	Yes	Yes	No	Yes	Yes	Yes	Male	75	Married/Cohabiting	Yes	Primary school qualification	No		Retired
12170678556	Social Media Post FB	Moderately	Moderately	Extremely	Totally inadequate	Moderately	Moderately	Slightly	Maybe	No										Same	Same	Same	Same	Harder than usual	No	Harder than usual	No	Yes	No, less	No	Yes	No	No	No	No	Yes	No	No	No	Yes	No	Female	69	Married/Cohabiting	Yes	High school diploma	No		Retired
12170673349	Social Media Post FB	Slightly	Very	Slightly	Adequate	Not at all	Slightly	Slightly	No	No										Same	Harder than usual	Same	Harder than usual	Harder than usual	No	Same		No, less	No, less	No	Yes	No	No	No	No	No	No	Yes	Yes	No	No	Female	50	Separated/Divorced	No	High school diploma	No		Unemployed
12170671207	Social Media Post FB	Moderately	Slightly	Slightly	Overly excessive	Moderately	Moderately	Slightly	Maybe
12170665598	Social Media Post FB	Moderately	Moderately	Moderately	Excessive	Moderately	Moderately	Moderately	Maybe
12170390243	Social Media Post FB	Very	Very	Extremely	Excessive	Moderately	Extremely	Slightly	Yes	No										Same	Same	Same	Same	Much harder than usual	No	Same	No	No, much less	No, much less	No	No, less	No	No	No	No	Yes	No	No	No	No	No	Female	52	Married/Cohabiting	Yes	High school diploma	No		Unemployed
12170003778	Web Link - AsPI Groane	Slightly	Slightly	Moderately	Adequate	Moderately	Moderately	Slightly	Maybe	No										Much harder than usual	Harder than usual	Much easier than usual	Much harder than usual	Harder than usual	No	Harder than usual	No	Yes	No, much less	No	No, less	No	No	No	No	Yes	Yes	Yes	Yes	No	No	Male	72	Married/Cohabiting	Yes	High school diploma	No		Retired
12169649649	Social Media Post FB	Moderately	Slightly	Not at all	Totally inadequate	Moderately	Moderately	Slightly	Maybe	No										Same	Harder than usual	Same	Same	Same	No	Harder than usual	Yes	No, much less	No, much less	No	No, less
12169627299	Social Media Post FB	Moderately	Very	Very	Adequate	Extremely	Extremely	Not at all	No	No					No	Yes	Tested negative	No		Harder than usual	Harder than usual	Same	Same	Same	No	Much harder than usual	Yes	No, much less	No, much less	I never did	No, much less
12169572943	Social Media Post FB	Very	Very	Moderately	Excessive	Very	Very	Very	No
12169283653	Web Link - AsPI Varese	Moderately	Moderately	Extremely	Excessive	Very	Extremely	Slightly	No	No										Same	Same	Same	Much harder than usual	Much harder than usual	No	Harder than usual	No	Yes	No, much less	I never did	No, less	No	No	No	No	Yes	Yes	No	No	No	I never did	Female	64	Widow	Yes	High school diploma	No		Retired
12166013981	Web Link - AsPI Novara	Very	Slightly	Extremely	Adequate	Moderately	Very	Slightly	Maybe	No					No	No		No	No	Same	Same	Same	Same	Same		Same		No, less	No, less	No	No, less	No	No	No	No	No	No	No	No	No	No	Male	67	Married/Cohabiting	Yes	High school diploma	No		Retired
12165800282	Web Link - AsPI Novara	Extremely	Extremely	Very	Adequate	Slightly	Very	Very	Maybe	No										Same	Much easier than usual	Much easier than usual	Same	Same	No	Same	No	No, less	No, less	Yes	No, less	No	No	No	No	No	No	No	No	No	No	Female	61	Separated/Divorced	No	Other	Yes	Other	Other
12163521192	Social Media Post FB	Slightly	Slightly	Slightly	Adequate	Not at all	Not at all	Not at all	Maybe	No										Harder than usual	Same	Same	Same	Same	No	Same		Yes	No, less	No	Yes
12163225800	Web Link - AsPI Cassano Magnago
12159458501	Web Link - AsPI Groane	Extremely	Very	Very	Adequate	Moderately	Moderately	Moderately	No	No										Harder than usual	Same	Same	Same	Same		Same		No, less	Yes	Yes	Yes	No	No	No	No	No	No	No	No	Yes	No	Female	66	Married/Cohabiting	Yes	Junior Certificate	No		Househusband/Housewife
12158026260	Social Media Post FB	Very	Moderately	Moderately	Adequate	Moderately	Slightly	Not at all	Maybe
12156272136	Web Link - AsPI Groane	Moderately	Not at all	Moderately	Excessive	Moderately	Moderately	Not at all	Maybe	No										Same	Same	Same	Harder than usual	Same		Same		Yes	Yes	No	Yes	No	No	No	No	No	No	Yes	Yes	Yes	Yes	Male	65	Married/Cohabiting	Yes	High school diploma	No		Retired
12154383973	Social Media Post FB	Moderately	Moderately	Moderately	Adequate	Slightly	Slightly	Not at all	Maybe	No										Same	Same	Same	Same	Same		Same		Yes	No, much less	No	No, less	No	No	No	No	No	No	Yes	Yes	Yes	Yes	Female	65	Married/Cohabiting	Yes	High school diploma	No		Retired
12152763531	Social Media Post FB	Slightly	Slightly	Slightly	Totally inadequate	Very	Slightly	Not at all	No	No										Same	Same	Same	Harder than usual	Same		Harder than usual	Yes	Yes	No, less	Yes	No, less	No	No	No	No	No	Yes	Yes	Yes	No	Yes	Male	74	Married/Cohabiting	Yes	High school diploma	Yes	Other	Other
12150360529	Web Link - AsPI Varese	Very	Very	Very	Inadequate	Very	Very	Not at all	Maybe	Yes		Yes			Yes	Yes	Tested negative	Yes	No	Same	Same	Same	Harder than usual	Harder than usual	No	Same	No	Yes	No, less	Yes	No, less	No	No	No	No	No	No	Yes	No	Yes	No	Male	83	Married/Cohabiting	Yes	Primary school qualification	No		Retired
12150189410	Web Link - AsPI Cassano Magnago	Moderately	Moderately	Moderately	Inadequate	Moderately	Moderately	Slightly	Yes
12150107044	Web Link - AsPI Varese	Moderately	Very	Slightly	Inadequate	Moderately	Moderately	Not at all	Yes
12149687902	Social Media Post FB	Moderately	Not at all	Moderately	Adequate	Slightly	Slightly	Not at all	Maybe
12149102985	Web Link - AsPI Novara
12148985923	Social Media Post FB	Moderately	Moderately	Moderately	Adequate	Moderately	Moderately	Moderately	Maybe	No						No		No	No	Same	Same	Same	Much harder than usual	Same		Much harder than usual	Yes	No, less	Yes	Yes	No, less	No	No	No	No	No	No	No	Yes	No	Yes	Female	53	Married/Cohabiting	Yes	High school diploma	No		Retired
12148878041	Web Link - AsPI Varese	Very	Moderately	Very	Inadequate	Moderately	Very	Slightly	No	No					No	Yes	Tested negative	No	No	Same	Same	Same	Harder than usual	Same		Same		No, much less	No, much less	I never did	Yes	No	No	No	No	No	No	No	No	Yes	I never did	Female	77	Widow	Yes	Primary school qualification	No		Retired
12148876607	Social Media Post FB	Very	Moderately	Very	Inadequate	Very	Very	Slightly	No	No										Harder than usual	Same	Same	Harder than usual	Much harder than usual	No	Harder than usual	No	No, less	No, less	No	Yes	No	No	No	No	Yes	No	Yes	Yes	Yes	Yes	Female	56	Married/Cohabiting	Yes	High school diploma	No		Retired
12148619744	Social Media Post FB	Moderately	Slightly	Moderately	Excessive	Moderately	Moderately	Slightly	No
12148600343	Social Media Post FB	Very	Moderately	Extremely	Excessive	Very	Moderately	Moderately	Maybe
12148457241	Web Link - AsPI Legnano	Very	Moderately	Very	Adequate	Moderately	Moderately	Not at all	No	No										Same	Same	Same	Same	Same	No	Same	No	No, less	No, less	No	Yes	No	No	No	No	No	No	No	No	Yes	No	Male	84	Married/Cohabiting	Yes	High school diploma	No		Retired
12147458193	Web Link - AsPI Groane	Moderately	Moderately	Very	Overly excessive	Extremely	Very	Slightly	Maybe	No					No	No		No		Same	Same	Same	Same	Same		Same		Yes	Yes	Yes	Yes	No	No	No	No	No	No	Yes	Yes	Yes	Yes	Male	70	Married/Cohabiting	Yes	Primary school qualification	No		Retired
12147101528	Web Link - AsPI Varese	Very	Moderately	Moderately	Excessive	Very	Moderately	Slightly	Maybe	No										Same	Same	Same	Harder than usual	Easier than usual		Same		Yes	No, much less	No	Yes	No	No	No	No	No	No	Yes	No	No	No	Male	65	Married/Cohabiting	Yes	High school diploma	No		Retired
12146904657	Web Link - AsPI Groane	Very	Moderately	Very	Excessive	Extremely	Moderately	Slightly	Maybe	No										Same	Same	Same	Harder than usual	Harder than usual	No	Harder than usual	No	More than usual	No, much less	No	Yes	No	No	No	No	No	No	Yes	Yes	Yes	Yes	Female	74	Married/Cohabiting	Yes	Primary school qualification	No		Retired
12146885944	Web Link - AsPI Groane	Moderately	Moderately	Moderately	Excessive	Very	Very	Slightly	Maybe	No										Harder than usual	Same	Same	Same	Harder than usual	No	Same		Yes	No, less	Yes	Yes	Yes	No	No	No	Yes	No	No	Yes	Yes	Yes	Female	64	Widow	Yes	Junior Certificate	No		Retired
12146599113	Social Media Post FB	Very	Moderately	Moderately	Adequate	Slightly	Extremely	Moderately	No	No										Same	Same	Same	Harder than usual	Same		Harder than usual	No	Yes	No, less	No	Yes	No	No	No	No	No	No	Yes	Yes	Yes	Yes	Male	70	Married/Cohabiting	Yes	High school diploma	No		Retired
12146562421	Web Link - AsPI Novara	Very	Moderately	Very	Excessive	Moderately	Moderately	Moderately	Maybe	No							Tested negative			Harder than usual	Same	Same	Harder than usual	Harder than usual	No	Harder than usual	No	No, much less	No, much less	Yes	No, much less	No	No	No	No	No	Yes	No	No	No	No	Female	45	Married/Cohabiting	Yes	Junior Certificate	No		Retired
12145919601	Web Link - AsPI Groane	Moderately	Moderately	Slightly	Adequate	Very	Very	Slightly	Maybe	Yes		Yes		Yes	No	Yes	Tested negative	Yes	No	Much harder than usual	Same	Same	Harder than usual	Much harder than usual	No	Harder than usual	No	Yes	No, less	No	No, less	No	No	No	No	Yes	Yes	Yes	Yes	No	No	Male	72	Married/Cohabiting	Yes	High school diploma	No		Retired
12145606909	Web Link - AsPI Legnano
12145259431	Web Link - AsPI Groane	Moderately	Slightly	Moderately	Adequate	Moderately	Very	Slightly	No	No										Same	Same	Same	Same	Same		Same		More than usual	No, much less	No	Yes	No	No	No	No	No	No	Yes	Yes	Yes	Yes
12145052871	Social Media Post FB	Slightly	Not at all	Very	Adequate	Slightly	Slightly	Not at all	No
12144958038	Web Link - AsPI Groane	Moderately	Slightly	Moderately	Excessive	Slightly	Very	Slightly	No	Yes		Yes		Yes	No	Yes	Tested negative	No		Same	Same	Same	Easier than usual	Same		Same		No, much less	No, much less	No	Yes	No	No	No	No	No	No	No	No	Yes	No	Female	66	Married/Cohabiting	Yes	Junior Certificate	No		Retired
12144909916	Web Link - AsPI Groane	Moderately	Moderately	Moderately	Inadequate	Slightly	Extremely	Slightly	Maybe	No										Same	Same	Same	Same	Same	No	Same	No	Yes	Yes	Yes	Yes	No	No	No	No	No	No	Yes	Yes	Yes	Yes	Female	77	Married/Cohabiting	Yes	High school diploma	No		Retired
12144900209	Web Link - AsPI Groane
12144733319	Social Media Post FB	Moderately	Moderately	Very	Adequate	Very	Very	Slightly	Maybe	No						Yes	Tested negative	No	No	Same	Same	Same	Same	Same		Harder than usual	No	Yes	No, less	I never did	Yes	No	No	No	No	No	No	Yes	Yes	Yes	I never did
12144670814	Web Link - AsPI Groane	Very	Moderately	Moderately	Adequate	Slightly	Moderately	Slightly	Maybe	No										Same	Same	Same	Same	Same		Same		No, less	No, less	Yes	Yes	No	No	No	No	No	No	No	Yes	Yes	Yes	Female	67	Married/Cohabiting	Yes	Other	No		Retired
12144533187	Web Link - AsPI Groane	Slightly	Slightly	Slightly	Excessive	Slightly	Moderately	Slightly	Maybe
12143925656	Web Link - AsPI Groane	Slightly	Moderately	Very	Excessive	Moderately	Moderately	Very	No	No										Same	Same	Same	Same	Same		Same		Yes	No, less	No	Yes	No	No	No	No	Yes	No	Yes	No	No	No	Male	67	Married/Cohabiting	Yes	High school diploma	No		Retired
12143811945	Social Media Post FB	Very	Not at all	Very	Adequate	Moderately	Very	Not at all	Maybe	No					No	No		No	No	Much harder than usual	Much harder than usual	Much harder than usual	Harder than usual	Same		Same		Yes	No, less	No	No, less	No	No	No	No	No	No	Yes	No	No	No	Female	69	Married/Cohabiting	Yes	High school diploma	No		Househusband/Housewife
12143511424	Web Link - AsPI Cassano Magnago	Moderately	Moderately	Moderately	Adequate	Moderately	Very	Slightly	No	No					No	No		No	No	Same	Same	Same	Same	Same	No	Harder than usual	No	No, less	No, less	No	Yes	No	No	No	No	No	No	Yes	Yes	Yes	I never did	Female	72	Widow	Yes	Primary school qualification	No		Retired
12143471878	Social Media Post FB	Very	Very	Very	Excessive	Very	Very	Moderately	No	Yes	Yes	Yes			No	Yes	Tested positive	Yes	No	Harder than usual	Same	Same	Same	Harder than usual	No	Same	No	No, less	No, less	No	No, less	No	No	No	No	Yes	No	No	No	No	No	Male	77	Married/Cohabiting	Yes	Primary school qualification	No		Retired
12143453066	Social Media Post FB	Very	Very	Very	Excessive	Extremely	Moderately	Moderately	No	No					No	Yes	Tested negative	Yes	No	Harder than usual	Same	Same	Harder than usual	Same	No	Same	No	No, less	No, much less	No	No, less	No	No	No	No	Yes	No	Yes	Yes	Yes	Yes	Female	49	Separated/Divorced	Yes	Other	No	Other	Other
12143296379	Social Media Post FB	Slightly	Slightly	Slightly	Excessive	Moderately	Moderately	Slightly	No	No										Same	Much easier than usual	Same	Same	Same		Harder than usual	No	More than usual	No, much less	Yes	No, less
12142764902	Social Media Post FB	Moderately	Slightly	Moderately	Adequate	Moderately	Moderately	Slightly	No	No										Same	Same	Same	Same	Same		Same		No, less	No, much less	I never did	No, much less	No	No	No	No	No	No	Yes	No	No	I never did	Male	49	Married/Cohabiting	Yes	High school diploma	Yes	Open-ended contract employee	Employee
12142671633	Social Media Post FB	Moderately	Slightly	Moderately	Excessive	Moderately	Moderately	Slightly	Maybe	No										Same	Same	Same	Harder than usual	Same		Same		Yes	No, less	No	Yes	No	No	No	No	No	No	Yes	No	Yes	I never did	Female	58	Separated/Divorced	Yes	High school diploma	Yes	Open-ended contract employee	Employee
12142645542	Social Media Post FB	Extremely	Extremely	Very	Adequate	Very	Very	Extremely	No	No										Harder than usual	Same	Same	Much harder than usual	Harder than usual	No	Harder than usual	No	No, much less	No, less	No	Yes	No	No	No	No	Yes	No	Yes	No	Yes	No	Female	79	Widow	No	High school diploma	No		Retired
12142342805	Social Media Post FB	Slightly	Slightly	Moderately	Adequate	Moderately	Slightly	Slightly	Yes	No										Same	Same	Same	Harder than usual	Same	No	Same		No, less	No, much less	No	Yes	No	No	No	No	No	No	Yes	No	Yes	No	Female	63	Married/Cohabiting	Yes	High school diploma	No		Retired
12142239963	Social Media Post FB	Moderately	Moderately	Moderately	Excessive	Extremely	Slightly	Moderately	Maybe	No										Same	Same	Same	Harder than usual	Same		Much harder than usual	Yes	No, less	No, less	No	No, much less	No	No	No	No	No	Yes	Yes	No	No	No	Male	69	Married/Cohabiting	Yes	Junior Certificate	No		Retired
12142166269	Social Media Post FB	Moderately	Moderately	Slightly	Adequate	Very	Slightly	Moderately	Maybe	No						Yes	Tested negative			Same	Same	Same	Same	Much harder than usual	No	Same		Yes	No, less	No	Yes	No	No	No	No	No	No	Yes	Yes	Yes	Yes	Female	56	Married/Cohabiting	Yes	High school diploma	Yes	Open-ended contract employee	Teacher
12142164215	Social Media Post FB
12142070601	Social Media Post FB	Moderately	Slightly	Moderately	Totally inadequate	Not at all	Slightly	Not at all	Maybe	No										Same	Same	Same	Same	Same	No	Same		Yes	No, less	No	Yes	No	No	No	No	No	No	Yes	No	Yes	No	Female	49	Unmarried	Yes	Junior Certificate	No		Househusband/Housewife
12142030217	Social Media Post FB	Very	Moderately	Moderately	Adequate	Slightly	Slightly	Slightly	Yes
12141977121	Social Media Post FB	Slightly	Slightly	Moderately	Adequate	Not at all	Not at all	Not at all	No	No										Same	Same	Same	Same	Same		Same		Yes	No, less	Yes	More than usual	No	No	No	No	No	No	Yes	No	Yes	Yes	Female	60	Separated/Divorced	No	Postgraduate degree, PhD, Master	Yes	Open-ended contract employee	Other
12141482501	Web Link - AsPI Novara
12141367995	Web Link - AsPI Varese	Moderately	Slightly	Slightly	Excessive	Slightly	Slightly	Not at all	No	No										Same	Same	Same	Same	Same		Same		Yes	No, less	No	Yes	No	No	No	No	No	No	Yes	No	Yes	No	Female	67	Widow	Yes	High school diploma	No		Retired
12140737972	Web Link - AsPI Novara	Very	Moderately	Very	Excessive	Very	Extremely	Moderately	No	No										Harder than usual	Same	Same	Much harder than usual	Harder than usual	No	Same		No, less	No, much less	No	No, less	No	No	No	No	No	Yes	No	No	No	No	Male	79	Married/Cohabiting	Yes	Primary school qualification	No		Retired
12140654671	Web Link - AsPI Cassano Magnago	Moderately	Not at all	Moderately	Excessive	Moderately	Moderately	Not at all	No	No										Harder than usual	Harder than usual	Harder than usual	Much harder than usual	Harder than usual	No	Harder than usual	No	Yes	No, less	No	No, less	No	No	No	No	No	No	Yes	Yes	Yes	Yes	Male	76	Married/Cohabiting	Yes	Primary school qualification	No		Retired
12140090536	Web Link - AsPI Legnano	Moderately	Slightly	Moderately	Inadequate	Slightly	Moderately	Slightly	Maybe	No										Same	Same	Same	Harder than usual	Same		Harder than usual	No	Yes	Yes	No	No, less	No	No	No	No	No	No	Yes	Yes	Yes	Yes	Male	69	Married/Cohabiting	Yes	High school diploma	No		Retired
12139939070	Social Media Post FB	Slightly	Slightly	Moderately	Totally inadequate	Not at all	Slightly	Not at all	Yes	No					No	No		No	No	Easier than usual	Much easier than usual	Easier than usual	Easier than usual	Same		Same	No	More than usual	Yes	Yes	Yes	No	No	No	No	No	No	Yes	Yes	Yes	Yes	Male	54	Widow	Yes	Junior Certificate	No	Other	Retired
12138839882	Web Link - AsPI Groane	Moderately	Moderately	Very	Excessive	Slightly	Moderately	Moderately	No	No										Same	Same	Same	Same	Same		Same		Yes	No, less	No	Yes	No	No	No	No	Yes	No	Yes	No	Yes	No	Male	67	Married/Cohabiting	Yes	High school diploma	No		Retired
12138784915	Web Link - AsPI Novara	Moderately	Slightly	Moderately	Inadequate	Slightly	Very	Not at all	Maybe	No										Same	Same	Same	Much harder than usual	Harder than usual	No	Much harder than usual	No	No, less	No, much less	No	Yes	No	No	No	No	No	Yes	Yes	No	No	No	Female	76	Widow	No	Postgraduate degree, PhD, Master	No		Retired
12138188150	Web Link - AsPI Varese	Moderately	Moderately	Moderately	Adequate	Moderately	Moderately	Slightly	No	No										Same	Same	Same	Harder than usual	Same		Same		Yes	No, less	No	Yes	No	No	No	No	No	No	No	No	Yes	No	Male	55	Married/Cohabiting	Yes	Bachelor's Degree	Yes	Open-ended contract employee	Employee
12138036862	Web Link - AsPI Legnano	Moderately	Slightly	Moderately	Excessive	Moderately	Very	Not at all	No	No										Same	Harder than usual	Same	Much harder than usual	Same		Much harder than usual	Yes	Yes	No, much less	No	No, less	No	No	No	No	No	Yes	Yes	Yes	No	Yes	Female	78	Widow	Yes	High school diploma	No		Retired
12138001282	Web Link - AsPI Legnano	Moderately	Not at all	Moderately	Excessive	Moderately	Slightly	Not at all	Maybe	No										Same	Same	Same	Same	Same		Same		Yes	Yes	I never did	No, much less	No	No	No	No	No	No	Yes	Yes	Yes	Yes	Male	81	Married/Cohabiting	Yes	Junior Certificate	No		Retired
12137952523	Web Link - AsPI Legnano	Moderately	Moderately	Very	Adequate	Slightly	Slightly	Slightly	Maybe	No										Same	Same	Same	Same	Same		Harder than usual	No	No, less	No, less	No	No, less	No	No	No	No	No	No	Yes	No	Yes	No	Male	71	Married/Cohabiting	Yes	Bachelor's Degree	No		Retired
12137864907	Web Link - AsPI Novara
12137858739	Web Link - AsPI Legnano	Moderately	Very	Very	Excessive	Very	Moderately	Very	No	No										Harder than usual	Same	Same	Much harder than usual	Harder than usual	No	Same		Yes	No, much less	No	No, less	Yes	No	No	Yes	Yes	Yes	No	No	No	No	Female	72	Married/Cohabiting	Yes	High school diploma	No		Retired
12137766681	Web Link - AsPI Cassano Magnago	Very	Extremely	Very	Adequate	Extremely	Moderately	Very	Maybe	No										Same	Same	Same	Harder than usual	Same		Much harder than usual	Yes	No, less	No, less	No	No, less	No	No	No	No	No	No	No	No	Yes	No	Male	69	Married/Cohabiting	Yes	High school diploma	No		Retired
12137636207	Web Link - AsPI Legnano	Very	Moderately	Moderately	Inadequate	Extremely	Very	Slightly	Yes	No										Same	Harder than usual	Harder than usual	Much harder than usual	Harder than usual	No	Harder than usual	No	Yes	No, much less	No	No, less	No	No	No	No	No	No	No	Yes	Yes	No	Male	77	Married/Cohabiting	Yes	Primary school qualification	No		Retired
12137502840	Web Link - AsPI Novara	Very	Slightly	Slightly	Adequate	Slightly	Slightly	Slightly	No	No										Same	Same	Same	Same	Same		Much harder than usual	No	Yes	Yes	I never did	Yes	No	No	No	No	No	Yes	Yes	Yes	Yes	I never did	Male	80	Married/Cohabiting	Yes	High school diploma	Yes	Self employed	Self employed
12137365160	Web Link - AsPI Varese	Very	Extremely	Extremely	Inadequate	Very	Extremely	Very	Maybe	No										Same	Same	Same	Same	Same	No	Same	No	No, less	Yes	No	Yes	No	No	No	No	No	No	Yes	No	Yes	No	Male	70	Married/Cohabiting	Yes	Junior Certificate	No		Retired
12137350686	Web Link - AsPI Varese	Moderately	Moderately	Moderately	Excessive	Slightly	Very	Slightly	No
12137121304	Web Link - AsPI Novara	Very	Very	Slightly	Adequate	Moderately	Moderately	Moderately	Maybe	No										Same	Same	Same	Same	Same	No	Harder than usual	No	No, less	No, less	Yes	No, less	No	No	No	No	No	No	No	No	Yes	Yes	Female	80	Separated/Divorced	Yes	Primary school qualification	No		Retired
12137097871	Web Link - AsPI Novara	Very	Not at all	Moderately	Adequate	Not at all	Moderately	Not at all	No	No										Same	Same	Same	Same	Same	No	Same		No, less	No, less	No	Yes	No	No	No	No	No	No	No	No	Yes	No	Female	78	Married/Cohabiting	Yes	Bachelor's Degree	No		Retired
12137043447	Web Link - AsPI Legnano	Moderately	Not at all	Slightly	Adequate	Slightly	Slightly	Not at all	No	No										Same	Same	Same	Harder than usual	Same		Same		Yes	No, less	I never did	No, less	No	No	No	No	No	No	Yes	No	Yes	No	Male	63	Married/Cohabiting	Yes	High school diploma	No		Retired
12135377927	Web Link - AsPI Legnano	Slightly	Slightly	Slightly	Excessive	Very	Slightly	Not at all	Maybe	No										Same	Same	Same	Harder than usual	Same		Same		No, much less	No, much less	No	No, much less	No	No	No	No	No	No	No	No	No	No	Female	74	Separated/Divorced	No	Primary school qualification	No		Retired
12135185191	Web Link - AsPI Varese	Moderately	Slightly	Moderately	Adequate	Not at all	Moderately	Not at all	No	No										Same	Same	Same	Harder than usual	Same		Same		No, less	No, less	I never did	Yes	No	No	No	No	No	No	Yes	Yes	Yes	I never did	Male	65	Married/Cohabiting	Yes	High school diploma	No	Other	Retired
12134810389	Web Link - AsPI Legnano	Moderately	Not at all	Moderately	Excessive	Not at all	Slightly	Not at all	Yes	No										Harder than usual	Same	Same	Harder than usual	Same		Same		No, less	No, much less	No	No, less	No	No	No	No	No	No	Yes	Yes	Yes	No	Male	67	Married/Cohabiting	Yes	Junior Certificate	No		Retired
12134742231	Web Link - AsPI Legnano
12134656465	Web Link - AsPI Varese	Very	Moderately	Moderately	Overly excessive	Extremely	Very	Slightly	Maybe	No					Yes	No		No	No	Same	Harder than usual	Harder than usual	Much harder than usual	Same	No	Same		No, much less	No, much less	No	No, much less	No	No	No	Yes	No	Yes	No	No	No	No	Female	76	Widow	Yes	High school diploma	No		Other
12134577709	Web Link - AsPI Legnano	Very	Slightly	Moderately	Adequate	Moderately	Very	Not at all	No	No										Harder than usual	Same	Same	Harder than usual	Same	No	Same		Yes	No, less	No	No, less	No	No	No	No	No	No	No	No	No	No
12134555264	Web Link - AsPI Legnano	Very	Moderately	Moderately	Adequate	Very	Moderately	Moderately	No	No					No	No		No	No	Harder than usual	Same	Same	Much harder than usual	Much harder than usual	No	Same		No, less	No, less	No	Yes	Yes	No	No	Yes	Yes	No	No	No	No	No	Female	64	Married/Cohabiting	Yes	Junior Certificate	No		Househusband/Housewife
12134487541	Web Link - AsPI Varese	Moderately	Slightly	Moderately	Adequate	Moderately	Moderately	Moderately	Maybe	No			Yes		No	No			No	Same	Same	Same	Same	Same	No	Same	No	No, less	No, less	I never did	No, less	Yes	No	No	No	No	No	No	No	No	I never did
12134427622	Web Link - AsPI Legnano
12134390831	Web Link - AsPI Legnano	Moderately	Slightly	Moderately	Overly excessive	Slightly	Slightly	Not at all	No	No										Same	Same	Same	Harder than usual	Same		Same		Yes	Yes	No	Yes	No	No	No	No	Yes	Yes	Yes	Yes	Yes	Yes	Female	61	Widow	No	High school diploma	No		Retired
12134334767	Web Link - AsPI Cassano Magnago	Very	Very	Very	Adequate	Very	Very	Moderately	No	No										Same	Same	Same	Harder than usual	Harder than usual	No	Harder than usual	No	Yes	No, less	Yes	Yes	No	No	No	No	Yes	Yes	Yes	Yes	Yes	Yes	Female	83	Married/Cohabiting	Yes	High school diploma	No		Househusband/Housewife
12134277532	Social Media Post FB	Moderately	Slightly	Slightly	Excessive	Extremely	Not at all	Slightly	No	No										Same	Same	Much harder than usual	Same	Much harder than usual	No	Much harder than usual		No, much less	No, much less	No	No, less	Yes	Yes	Yes	Yes	Yes	Yes	No	No	No	No	Female	51	Married/Cohabiting	Yes	Bachelor's Degree	Yes		Employee
12133994393	Social Media Post FB	Moderately	Slightly	Moderately	Adequate	Not at all	Not at all	Not at all	Yes
12133967719	Web Link - AsPI Varese	Moderately	Moderately	Very	Excessive	Slightly	Very	Slightly	Yes	No										Same	Same	Same	Same	Same	No	Same		Yes	No, much less	No	No, less	No	No	No	No	No	No	No	No	Yes	No	Female	79	Widow	Yes	Primary school qualification	No		Retired
12133942520	Web Link - AsPI Cassano Magnago
12133491248	Web Link - AsPI Varese	Very	Very	Extremely	Adequate	Extremely	Extremely	Very	Maybe	No					Yes	No		No		Same	Same	Same	Same	Same	No	Much harder than usual	No	Yes	No, less	No	Yes	No	No	No	No	No	Yes	Yes	No	Yes	No	Male	81	Married/Cohabiting	Yes	Junior Certificate	No	Other	Retired
12133383199	Web Link - AsPI Varese	Very	Very	Moderately	Excessive	Very	Moderately	Moderately	Maybe
12133367893	Web Link - AsPI Novara	Very	Very	Moderately	Excessive	Very	Very	Moderately	Maybe
12133353810	Web Link - AsPI Cassano Magnago	Moderately	Very	Moderately	Overly excessive	Very	Extremely	Moderately	No	No					No	No		No		Harder than usual	Harder than usual	Harder than usual	Harder than usual	Harder than usual	No	Same		No, less	No, much less	No	Yes	No	No	No	No	Yes	No	Yes	No	No	No	Female	78	Married/Cohabiting	Yes	Primary school qualification	No		Retired
12133259822	Web Link - AsPI Cassano Magnago	Moderately	Very	Moderately	Inadequate	Extremely	Moderately	Moderately	Maybe	No										Same	Same	Same	Much harder than usual	Harder than usual	No	Much harder than usual	No	No, less	No, less	No	No, much less	No	No	No	No	Yes	Yes	Yes	No	No	No	Male	71	Married/Cohabiting	Yes	High school diploma	No		Retired
12133243741	Web Link - AsPI Cassano Magnago	Very	Moderately	Very	Adequate	Extremely	Moderately	Not at all	Maybe	No										Same	Same	Same	Harder than usual	Same		Much harder than usual	Yes	Yes	No, much less	No	No, less	No	No	No	No	No	No	Yes	No	Yes	No	Female	77	Married/Cohabiting	Yes	Primary school qualification	No		Househusband/Housewife
12133242303	Web Link - AsPI Novara
12133222449	Web Link - AsPI Varese	Moderately	Very	Very	Excessive	Very	Very	Not at all	Maybe	No										Same	Same	Same	Same	Same		Same		Yes	Yes	Yes	Yes	No	No	No	No	No	No	Yes	Yes	Yes	Yes	Male	73	Unmarried	Yes	Other	No		Retired
12132326098	Web Link - AsPI Cassano Magnago
12132081903	Social Media Post FB	Slightly	Slightly	Slightly	Adequate	Moderately	Slightly	Slightly	Yes	No					No	No		No	No	Same	Same	Same	Same	Same	No	Same	No	Yes	Yes	No	No, less	No	No	No	No	No	Yes	Yes	Yes	No	Yes
12132081798	Web Link - AsPI Novara
12132065002	Web Link - AsPI Cassano Magnago
12132056513	Web Link - AsPI Cassano Magnago	Moderately	Moderately	Very	Adequate	Moderately	Very	Moderately	Maybe	No										Same	Same	Same	Same	Same		Same		No, much less	No, much less	Yes	Yes	No	No	No	No	No	No	Yes	No	Yes	No	Male	74	Married/Cohabiting	Yes	Primary school qualification	No		Retired
12132021163	Web Link - AsPI Varese	Moderately	Not at all	Slightly	Adequate	Slightly	Moderately	Slightly	Maybe
12131996004	Web Link - AsPI Cassano Magnago	Very	Very	Moderately	Adequate	Very	Moderately	Not at all	Yes	No										Harder than usual	Same	Same	Same	Same		Same		Yes	No, much less	No	Yes	No	No	No	No	No	No	Yes	No	Yes	No	Male	72	Married/Cohabiting	Yes	High school diploma	No		Retired
12131776183	Web Link - AsPI Cassano Magnago	Very	Extremely	Extremely	Excessive	Moderately	Very	Slightly	Maybe	No										Same	Same	Same	Same	Same	No	Much harder than usual	No	No, less	No, less	No	Yes	No	No	No	No	No	Yes	No	No	No	No	Male	77	Married/Cohabiting	Yes	Primary school qualification	No		Retired
12131760358	Web Link - AsPI Varese	Extremely	Very	Extremely	Overly excessive	Extremely	Extremely	Not at all	No	No										Harder than usual	Same	Same	Much harder than usual	Harder than usual	No	Same		No, much less	No, much less	No	No, less	No	No	No	No	No	No	No	No	No	No	Female	89	Widow	Yes	Primary school qualification	No		Other
12131631045	Web Link - AsPI Cassano Magnago	Moderately	Not at all	Slightly	Overly excessive	Moderately	Moderately	Not at all	Maybe	No										Same	Same	Same	Same	Harder than usual	No	Same		Yes	Yes	No	Yes	No	No	No	No	No	No	Yes	Yes	Yes	Yes	Male	90	Married/Cohabiting	Yes	Junior Certificate	No		Retired
12131627330	Web Link - AsPI Cassano Magnago	Moderately	Moderately	Very	Inadequate	Very	Moderately	Moderately	No	No					No	No		No		Harder than usual	Harder than usual	Harder than usual	Harder than usual	Harder than usual	No	Much harder than usual	Yes	Yes	No, less	No	No, less	No	No	No	No	Yes	Yes	Yes	No	Yes	No	Male	80	Married/Cohabiting	Yes	High school diploma	No		Retired
12131561673	Web Link - AsPI Cassano Magnago	Moderately	Moderately	Moderately	Adequate	Slightly	Slightly	Slightly	Maybe	No										Same	Same	Same	Same	Harder than usual	No	Same	No	No, less	No, less	No	Yes	No	No	No	No	Yes	No	Yes	Yes	Yes	No	Female	83	Widow	Yes	Primary school qualification	No		Retired
12131516211	Web Link - AsPI Varese
12128539189	Social Media Post FB	Slightly	Slightly	Moderately	Totally inadequate	Very	Moderately	Slightly	Yes	Yes										Same	Same	Same	Same	Harder than usual	No	Much harder than usual	No	Yes	No, much less	No	Yes	No	No	Yes	No	Yes	Yes	No	Yes	Yes	No	Male	67	Married/Cohabiting	Yes	High school diploma	No		Retired
12128118538	Social Media Post FB	Very	Not at all	Slightly	Excessive	Moderately	Moderately	Not at all	No	No										Harder than usual	Same	Same	Harder than usual	Harder than usual	No	Harder than usual	No	No, less	No, much less	No	No, much less
12128109111	Social Media Post FB
12127434621	Social Media Post FB	Moderately	Slightly	Moderately	Excessive	Slightly	Slightly	Slightly	Maybe	No										Same	Same	Same	Same	Same		Same		Yes	No, less	No	No, less	No	No	No	No	No	No	Yes	Yes	No	No	Female	67	Widow	No	High school diploma	No		Teacher
12126882537	Social Media Post FB
12126874105	Social Media Post FB	Moderately	Moderately	Moderately	Adequate	Not at all	Slightly	Not at all	No	No										Harder than usual	Same	Same	Harder than usual	Same		Harder than usual	Yes	No, less	Yes	I never did	No, less	No	No	No	No	No	Yes	Yes	Yes	No	No	Male	56	Married/Cohabiting	Yes	High school diploma	No		Retired
12126598312	Social Media Post FB	Moderately	Not at all	Moderately	Overly excessive	Extremely	Very	Slightly	No	No										Much harder than usual	Same	Same	Much harder than usual	Same		Much harder than usual	No	Yes	No, much less	No	No, less	No	No	No	No	No	No	Yes	Yes	Yes	No	Female	60	Separated/Divorced	No	High school diploma	No		Retired
12125363009	Social Media Post FB	Moderately	Moderately	Moderately	Excessive	Not at all	Moderately	Slightly	No	No					No	No		No		Same	Same	Same	Harder than usual	Same	No	Same	No	Yes	No, less	No	Yes	No	No	No	No	No	No	Yes	No	Yes	Yes	Female	69	Married/Cohabiting	Yes	High school diploma	No		Retired
12124352550	Social Media Post FB	Very	Slightly	Extremely	Adequate	Slightly	Moderately	Slightly	Maybe	No					No	Yes	Tested negative	No	Yes	Same	Same	Same	Same	Same	No	Same	No	Yes	No, much less	I never did	Yes	No	No	No	No	No	No	Yes	Yes	Yes	I never did	Male	73	Separated/Divorced	Yes	High school diploma	No		Self employed
12123254582	Social Media Post FB	Extremely	Slightly	Extremely	Adequate	Very	Extremely	Slightly	Maybe	No										Much harder than usual	Harder than usual	Same	Much harder than usual	Same		Same		No, less	Yes	No	Yes	No	No	No	No	No	No	Yes	Yes	Yes	No	Female	52	Married/Cohabiting	Yes	Bachelor's Degree	Yes	Open-ended contract employee	Other
12123201195	Social Media Post FB	Moderately	Slightly	Moderately	Excessive	Slightly	Moderately	Slightly	Yes	No										Much harder than usual	Same	Same	Much harder than usual	Same		Same		No, less	No, less	No	No, less	No	No	No	No	No	No	Yes	No	Yes	No
12123015281	Social Media Post FB	Slightly	Slightly	Moderately	Adequate	Moderately	Moderately	Moderately	No	No										Same	Same	Same	Same	Much harder than usual	Yes	Same		Yes	More than usual	I never did	Yes	No	No	No	No	No	No	Yes	Yes	Yes	I never did	Female	66	Married/Cohabiting	Yes	Other	No		Unemployed
12122962325	Web Link - AsPI Varese	Moderately	Moderately	Moderately	Adequate	Slightly	Slightly	Not at all	No
12122073967	Social Media Post FB	Slightly	Slightly	Slightly	Excessive	Moderately	Moderately	Not at all	Maybe	Yes		Yes			No	Yes	Tested negative			Same	Same	Same	Harder than usual	Same		Easier than usual	No	Yes	No, less	I never did	Yes	No	No	No	No	Yes	No	Yes	No	Yes	I never did	Female	67	Married/Cohabiting	Yes	High school diploma	No		Retired
12121924058	Social Media Post FB	Moderately	Very	Moderately	Excessive	Slightly	Slightly	Not at all	No
12121822016	Social Media Post FB	Moderately	Moderately	Slightly	Excessive	Not at all	Moderately	Slightly	No
12121585274	Social Media Post FB	Moderately	Moderately	Moderately	Adequate	Moderately	Moderately	Moderately	No	No										Harder than usual	Same	Same	Much harder than usual	Harder than usual	No	Same		No, less	No, less	No	Yes	No	No	No	No	No	No	No	No	Yes	No	Male	58	Unmarried	Yes	High school diploma	Yes	Open-ended contract employee	Employee
12121336992	Social Media Post FB	Moderately	Slightly	Very	Adequate	Extremely	Very	Slightly	No	No										Harder than usual	Same	Same	Harder than usual	Same	No	Much easier than usual	Yes	No, less	No, less	No	No, less
12121042163	Social Media Post FB	Extremely	Very	Very	Totally inadequate	Very	Extremely	Moderately	No
12120870513	Web Link - AsPI Varese	Very	Very	Extremely	Inadequate	Moderately	Extremely	Moderately	No	No										Harder than usual	Same	Same	Harder than usual	Same		Same		Yes	No, less	No	Yes	No	No	No	No	No	No	No	No	Yes	Yes	Male	76	Married/Cohabiting	Yes	High school diploma	No		Retired
12120772541	Social Media Post FB	Not at all	Not at all	Slightly	Totally inadequate	Not at all	Slightly	Not at all	Maybe	No										Same	Same	Same	Harder than usual	Harder than usual	No	Same		Yes	No, less	No	No, less	No	Yes	No	No	No	No	No	No	Yes	No	Male	67	Married/Cohabiting	Yes	High school diploma	Yes	Other	Retired
12118072251	Social Media Post FB	Very	Slightly	Very	Adequate	Moderately	Moderately	Slightly	Maybe	No										Harder than usual	Same	Same	Harder than usual	Harder than usual	No	Same	No	No, less	No, less	No	No, less	No	No	No	Yes	Yes	Yes	No	No	No	No	Female	65	Separated/Divorced	Yes	Postgraduate degree, PhD, Master	No		Retired
12115963431	Social Media Post DEMO	Moderately	Slightly	Slightly	Adequate	Not at all	Slightly	Not at all	Maybe
12112932855	Web Link - AsPI Varese	Very	Slightly	Moderately	Excessive	Slightly	Moderately	Slightly	No	No					No	No		No	No	Same	Same	Same	Harder than usual	Easier than usual		Same		Yes	No, much less	No	Yes	No	No	No	No	No	No	Yes	No	Yes	No	Female	80	Married/Cohabiting	Yes	Junior Certificate	No		Retired
12110393944	Web Link - AsPI Varese	Moderately	Moderately	Slightly	Overly excessive	Not at all	Extremely	Slightly	No
12109046829	Social Media Post FB	Moderately	Slightly	Slightly	Adequate	Moderately	Slightly	Moderately	No	No										Harder than usual	Easier than usual	Same	Harder than usual	Same	No	Same	No	No, much less	No, much less	No	Yes	No	No	No	No	No	No	No	No	No	I never did	Female	53	Separated/Divorced	Yes	Junior Certificate	No		Househusband/Housewife
12108802666	Web Link - AsPI Varese	Very	Slightly	Extremely	Inadequate	Slightly	Slightly	Not at all	Maybe	No					No	No		No	No	Harder than usual	Same	Same	Harder than usual	Same		Harder than usual	No	Yes	Yes	No	No, less	No	No	No	No	No	No	Yes	Yes	Yes	Yes	Female	66	Married/Cohabiting	Yes	Primary school qualification	No		Househusband/Housewife
12108802415	Web Link - AsPI Varese	Very	Very	Moderately	Excessive	Extremely	Extremely	Not at all	No	No										Same	Same	Same	Same	Harder than usual	No	Harder than usual	No	Yes	No, much less	No	No, less	No	No	No	No	No	No	No	No	No	No	Female	74	Married/Cohabiting	Yes	Primary school qualification	No		Retired
12107849383	Web Link - AsPI Varese	Slightly	Slightly	Moderately	Adequate	Slightly	Very	Slightly	No	No					No	No		No	No	Same	Same	Same	Same	Harder than usual	No	Same		No, less	No, less	No	No, less	No	No	No	No	Yes	No	Yes	Yes	Yes	Yes	Male	67	Married/Cohabiting	Yes	Bachelor's Degree	No		Retired
12107674565	Web Link - AsPI Varese	Slightly	Not at all	Moderately	Adequate	Moderately	Not at all	Not at all	Maybe	No										Same	Same	Same	Same	Same		Same		Yes	No, less	No	Yes	No	No	No	No	No	No	Yes	Yes	Yes	Yes	Female	75	Married/Cohabiting	Yes	High school diploma	No		Retired
12107506677	Web Link - AsPI Varese	Moderately	Moderately	Very	Excessive	Moderately	Very	Moderately	Maybe	No										Harder than usual	Same	Same	Same	Same	No	Same		More than usual	Yes	Yes	More than usual	No	No	No	No	No	No	Yes	Yes	Yes	Yes	Male	67	Married/Cohabiting	Yes	High school diploma	No	Other	Retired
12107495070	Web Link - AsPI Varese	Moderately	Slightly	Moderately	Adequate	Slightly	Very	Slightly	No	No										Harder than usual	Same	Same	Same	Same		Same		Yes	Yes	No	No, less	No	No	No	No	No	No	Yes	Yes	Yes	Yes
12107155308	Web Link - AsPI Varese	Very	Very	Extremely	Excessive	Very	Very	Moderately	Maybe	No										Same	Same	Harder than usual	Much harder than usual	Same		Harder than usual	No	Yes	No, much less	No	No, less	No	No	No	No	No	No	Yes	Yes	Yes	Yes	Male	83	Widow	Yes	Primary school qualification	No		Retired
12107150912	Social Media Post DEMO	Moderately	Very	Very	Adequate	Very	Very	Very	No	No										Same	Same	Same	Same	Harder than usual	No	Harder than usual	No	Yes	No, much less	No	No, less	No	No	No	No	No	No	Yes	No	No	No	Male	77	Married/Cohabiting	Yes	High school diploma	No		Retired
12107147377	Web Link - AsPI Varese	Slightly	Slightly	Moderately	Excessive	Moderately	Slightly	Not at all	Maybe
12107023491	Web Link - AsPI Varese	Extremely	Very	Extremely	Adequate	Very	Extremely	Very	Maybe	No										Harder than usual	Same	Harder than usual	Harder than usual	Much harder than usual	No	Harder than usual	Yes	No, less	No, much less	No	No, less	No	No	No	No	Yes	No	No	Yes	Yes	Yes	Female	75	Unmarried	Yes	Bachelor's Degree	No		Retired
12106944497	Social Media Post FB	Very	Slightly	Moderately	Excessive	Moderately	Moderately	Slightly	Maybe	No										Same	Same	Same	Much harder than usual	Harder than usual	No	Same		Yes	More than usual	No	Yes	No	No	No	No	No	No	No	Yes	No	Yes	Female	61	Married/Cohabiting	Yes	Bachelor's Degree	No		Retired
12106313865	Web Link - AsPI Varese	Moderately	Slightly	Moderately	Inadequate	Moderately	Moderately	Not at all	Maybe	No										Same	Same	Same	Same	Harder than usual	No	Same	No	No, less	No, less	No	Yes	No	No	No	No	No	No	No	No	No	No	Male	76	Married/Cohabiting	Yes	High school diploma	No		Retired
12106291525	Web Link - AsPI Varese	Moderately	Moderately	Moderately	Adequate	Moderately	Moderately	Slightly	No	No										Harder than usual	Same	Same	Harder than usual	Same	No	Harder than usual	No	Yes	Yes	Yes	Yes	No	No	No	No	No	No	Yes	Yes	Yes	Yes	Male	61	Married/Cohabiting	Yes	High school diploma	No		Retired
12106223787	Web Link - AsPI Varese	Moderately	Moderately	Moderately	Excessive	Slightly	Slightly	Moderately	Maybe	No										Same	Same	Same	Same	Same		Same		Yes	Yes	I never did	Yes	No	No	No	No	No	No	Yes	Yes	Yes	I never did	Male	84	Married/Cohabiting	Yes	Primary school qualification	No		Retired
12106155260	Web Link - AsPI Varese	Moderately	Moderately	Moderately	Excessive	Slightly	Very	Not at all	Maybe	No										Same	Same	Same	Harder than usual	Easier than usual		Harder than usual	No	Yes	No, less	I never did	No, less	No	No	No	No	No	No	Yes	Yes	Yes	I never did	Female	72	Married/Cohabiting	Yes	Junior Certificate	No		Retired
12106145634	Social Media Post DEMO
12106106280	Web Link - AsPI Varese	Very	Moderately	Very	Excessive	Slightly	Moderately	Slightly	No	No										Same	Same	Same	Harder than usual	Much harder than usual	No	Much harder than usual	No	Yes	No, much less	No	No, less	No	No	No	No	Yes	No	Yes	Yes	Yes	No	Male	78	Married/Cohabiting	Yes	Junior Certificate	No		Retired
12105935992	Web Link - AsPI Varese	Very	Moderately	Moderately	Adequate	Moderately	Extremely	Slightly	No	No										Harder than usual	Same	Same	Harder than usual	Harder than usual	No	Same	No	Yes	No, less	No	Yes	No	No	No	No	No	No	Yes	No	Yes	No	Male	70	Married/Cohabiting	Yes	High school diploma	No		Retired
12105723038	Social Media Post DEMO	Extremely	Extremely	Extremely	Adequate	Extremely	Extremely	Extremely	No
12098683387	Social Media Post FB	Moderately	Moderately	Very	Adequate	Moderately	Very	Slightly	Maybe	No					No	No		No	No	Same	Same	Same	Harder than usual	Same	No	Same	No	No, less	No, much less	I never did	Yes	No	No	No	No	No	No	No	No	Yes	I never did	Male	61	Married/Cohabiting	Yes	Bachelor's Degree	Yes	Open-ended contract employee	Teacher
12095974865	Social Media Post DEMO	Slightly	Moderately	Moderately	Excessive	Extremely	Extremely	Moderately	Yes	No										Same	Same	Same	Harder than usual	Much harder than usual	No	Much harder than usual	Yes	Yes	Yes	I never did	No, less	No	No	No	No	No	Yes	No	No	No	I never did	Female	86	Widow	Yes	High school diploma	No		Retired
12094217344	Social Media Post FB
12092657983	Social Media Post FB	Very	Moderately	Very	Adequate	Extremely	Slightly	Slightly	Maybe	No										Harder than usual	Same	Same	Much harder than usual	Harder than usual	No	Same		Yes	No, much less	No	Yes	No	No	No	No	Yes	No	Yes	Yes	Yes	Yes	Female	72	Married/Cohabiting	Yes	Other	No		Retired
12091513418	Social Media Post DEMO	Slightly	Not at all	Moderately	Inadequate	Slightly	Moderately	Slightly	No
12091219896	Social Media Post FB	Moderately	Moderately	Moderately	Inadequate	Moderately	Moderately	Moderately	No	No										Same	Same	Same	Same	Harder than usual	No	Harder than usual	No	No, much less	No, much less	No	No, much less	No	No	No	No	No	Yes	No	No	No	No	Male	65	Married/Cohabiting	Yes	Junior Certificate	No		Retired
12090210800	Social Media Post DEMO	Very	Slightly	Very	Adequate	Slightly	Moderately	Slightly	No	No										Harder than usual	Same	Same	Harder than usual	Same		Same	No	More than usual	No, much less	I never did	No, less	No	No	No	No	No	No	No	No	Yes	I never did	Female	51	Married/Cohabiting	Yes	High school diploma	No		Househusband/Housewife
12090067637	Social Media Post DEMO	Slightly	Slightly	Slightly	Excessive	Very	Slightly	Not at all	Maybe	No										Same	Same	Same	Harder than usual	Harder than usual	Yes	Much harder than usual	Yes	No, much less	No, much less	No	No, less
12089803207	Social Media Post DEMO
12089023802	Social Media Post DEMO	Very	Moderately	Very	Inadequate	Very	Moderately	Slightly	Maybe	Yes	Yes	Yes	Yes	Yes		No		No	No	Harder than usual	Same	Same	Same	Same		Harder than usual	No	No, less	Yes	No	Yes	No	No	No	No	No	No	Yes	Yes	Yes	I never did	Female	46	Separated/Divorced	No	Bachelor's Degree	Yes	Open-ended contract employee	Employee
12088859560	Social Media Post DEMO	Extremely	Extremely	Extremely	Adequate	Extremely	Moderately	Extremely	Maybe	No										Same	Same	Same	Harder than usual	Harder than usual	Yes	Much harder than usual	Yes	No, much less	No, much less	No	No, much less	No	No	No	No	Yes	Yes	No	No	No	No	Male	75	Married/Cohabiting	Yes	High school diploma	No		Retired
12088214473	Social Media Post FB
12088186363	Social Media Post FB	Extremely	Moderately	Very	Excessive	Extremely	Extremely	Very	Maybe	No										Same	Same	Same	Same	Harder than usual	No	Harder than usual	No	Yes	No, less	No	No, less	No	No	No	No	Yes	Yes	No	No	No	I never did	Male	76	Married/Cohabiting	Yes	High school diploma	No		Retired
12088119500	Social Media Post FB	Moderately	Slightly	Moderately	Adequate	Moderately	Moderately	Slightly	No
12087212432	Social Media Post FB	Moderately	Moderately	Moderately	Adequate	Moderately	Moderately	Moderately	Maybe
12087152118	Social Media Post FB	Very	Very	Very	Adequate	Very	Slightly	Not at all	Maybe	No										Same	Same	Same	Same	Harder than usual	No	Harder than usual	No	No, much less	Yes	No	Yes	No	No	No	No	No	No	Yes	Yes	Yes	Yes	Female	65	Separated/Divorced	Yes	Junior Certificate	Yes	Other	Househusband/Housewife
12087119901	Social Media Post FB	Slightly	Not at all	Slightly	Excessive	Extremely	Not at all	Not at all	No	No										Harder than usual	Same	Same	Much harder than usual	Much harder than usual	No	Same	No	No, much less	No, much less	No	Yes	No	No	No	No	Yes	Yes	No	Yes	Yes	No	Male	48	Married/Cohabiting	Yes	Junior Certificate	No		Worker
12087040023	Social Media Post DEMO	Moderately	Slightly	Slightly	Adequate	Moderately	Moderately	Slightly	Maybe	No										Same	Same	Same	Same	Same	No	Harder than usual	No	No, less	No, less	No	No, less	No	No	No	No	No	No	Yes	Yes	Yes	Yes
12087016920	Social Media Post DEMO
12087003260	Social Media Post FB	Very	Moderately	Slightly	Excessive	Very	Slightly	Slightly	No	No										Same	Same	Same	Much harder than usual	Same	Yes	Same		No, less	No, much less	No	No, less	No	No	No	No	No	No	No	No	No	No
12086948010	Social Media Post FB	Very	Moderately	Very	Excessive	Extremely	Extremely	Slightly	No	Yes			Yes		No	No		No		Same	Same	Same	Same	Same		Harder than usual	No	Yes	No, less	Yes	No, less	No	No	No	No	No	No	No	No	No	No	Male	70	Married/Cohabiting	Yes	High school diploma	No		Retired
12086883972	Social Media Post FB	Moderately	Moderately	Moderately	Inadequate	Slightly	Slightly	Not at all	No	No										Same	Same	Same	Same	Same		Same		No, much less	No, much less	No	No, less	No	No	No	No	No	No	Yes	Yes	No	Yes	Female	59	Married/Cohabiting	Yes	High school diploma	Yes	Open-ended contract employee	Employee
12086807303	Social Media Post DEMO	Very	Extremely	Extremely	Inadequate	Very	Extremely	Very	No	No					No	No		No	No	Harder than usual	Same	Same	Same	Harder than usual	Yes	Much harder than usual	Yes	Yes	No, much less	No	No, less	No	No	No	No	Yes	Yes	No	Yes	No	No	Male	66	Married/Cohabiting	Yes	Bachelor's Degree	No	Open-ended contract employee	Teacher
12086760959	Social Media Post DEMO	Moderately	Not at all	Moderately	Adequate	Moderately	Moderately	Not at all	Maybe	No										Same	Same	Same	Much harder than usual	Same		Same		More than usual	No, less	I never did	Yes	No	No	No	No	No	No	Yes	Yes	Yes	I never did	Male	56	Married/Cohabiting	Yes	Bachelor's Degree	Yes	Self employed	Self employed
12086504167	Social Media Post FB	Moderately	Very	Very	Excessive	Very	Moderately	Very	Maybe	No										Same	Same	Same	Harder than usual	Harder than usual	No	Same		No, much less	No, less	No	Yes	No	No	No	No	No	No	Yes	Yes	Yes	Yes	Male	67	Married/Cohabiting	Yes	Junior Certificate	No		Retired
12086480181	Social Media Post FB	Slightly	Slightly	Moderately	Overly excessive	Slightly	Moderately	Moderately	Maybe	No										Same	Harder than usual	Same	Harder than usual	Same	No	Same		No, less	No, much less	No	Yes	No	Yes	No	No	No	No	No	No	Yes	No	Male	75	Married/Cohabiting	Yes	Junior Certificate	No		Retired
12086456910	Social Media Post DEMO	Extremely	Extremely	Extremely	Excessive	Very	Very	Slightly	No	No						No		No	No	Harder than usual	Same	Same	Harder than usual	Easier than usual	No	Harder than usual	No	Yes	No, less	No	Yes	No	No	No	No	No	No	Yes	No	Yes	No	Female	84	Widow	Yes	Junior Certificate	No		Househusband/Housewife
12086378818	Social Media Post DEMO
12086362239	Social Media Post FB	Moderately	Slightly	Slightly	Adequate	Not at all	Not at all	Not at all	Yes	No										Harder than usual	Same	Same	Harder than usual	Same		Harder than usual	No	No, much less	No, less	No	No, less	No	No	No	No	No	No	Yes	Yes	No	I never did	Male	48	Married/Cohabiting	Yes	High school diploma	Yes	Open-ended contract employee	Employee
12086181460	Social Media Post DEMO	Moderately	Slightly	Extremely	Totally inadequate	Very	Moderately	Not at all	Maybe
12086180078	Social Media Post FB	Very	Slightly	Slightly	Inadequate	Slightly	Very	Slightly	No	No										Same	Same	Same	Easier than usual	Same	No	Same	No	Yes	No, less	I never did	Yes	No	No	No	No	No	No	No	No	Yes	I never did	Male	69	Married/Cohabiting	Yes	Other	No		Retired
12086169500	Social Media Post FB	Moderately	Slightly	Moderately	Excessive	Extremely	Moderately	Slightly	Maybe	No										Same	Same	Same	Much harder than usual	Same		Same		No, less	Yes	No	No, less	No	No	No	No	No	No	Yes	Yes	Yes	Yes	Female	52	Married/Cohabiting	Yes	High school diploma	Yes	Other	Teacher
12086109962	Social Media Post FB	Slightly	Slightly	Moderately	Excessive	Extremely	Slightly	Moderately	Maybe	No										Same	Same	Same	Much harder than usual	Same		Much harder than usual	Yes	Yes	Much more than usual	Yes	Yes	No	No	No	No	No	No	Yes	Yes	No	Yes	Female	52	Married/Cohabiting	Yes	High school diploma	No		Retired
12086045837	Social Media Post DEMO	Very	Slightly	Moderately	Adequate	Moderately	Moderately	Not at all	No	No					No	No		No	No	Same	Same	Same	Same	Harder than usual	No	Same		No, much less	More than usual	No	Yes	No	No	No	No	No	No	Yes	Yes	Yes	I never did	Male	48	Separated/Divorced	Yes	High school diploma	Yes	Self employed	Self employed
12086002512	Social Media Post FB	Moderately	Slightly	Slightly	Adequate	Very	Moderately	Not at all	Maybe	No					No	Yes	Tested negative	No	No	Same	Same	Same	Same	Harder than usual	No	Harder than usual	No	More than usual	No, much less	No	No, less	No	No	No	No	No	No	Yes	Yes	No	Yes	Female	44	Separated/Divorced	Yes	Bachelor's Degree	Yes	Open-ended contract employee	Employee
12085823848	Social Media Post FB	Very	Very	Very	Inadequate	Very	Very	Very	No	Yes		Yes	Yes		Yes	Yes	Tested negative	No	Yes	Much harder than usual	Same	Same	Harder than usual	Same		Same	No	No, less	No, much less	Yes	No, less	No	No	No	No	No	No	No	No	No	No	Male	71	Married/Cohabiting	Yes	High school diploma	No		Retired
12085770149	Social Media Post DEMO	Not at all	Not at all	Not at all	Overly excessive	Slightly	Not at all	Not at all	Yes	No										Same	Same	Same	Same	Same		Same		No, less	No, much less	I never did	No, less	No	No	No	No	No	No	No	No	No	I never did	Male	70	Married/Cohabiting	Yes	Junior Certificate	No		Retired
12085730548	Social Media Post FB	Not at all	Not at all	Not at all	Excessive	Slightly	Not at all	Not at all	No
12085628056	Social Media Post DEMO	Extremely	Extremely	Extremely	Excessive	Very	Moderately	Slightly	No	No										Harder than usual	Much harder than usual	Harder than usual	Same	Much harder than usual	Yes	Harder than usual	No	No, less	No, much less	No	Yes	No	No	Yes	No	Yes	No	Yes	Yes	Yes	Yes	Male	73	Married/Cohabiting	Yes	High school diploma	No		Retired
12085566537	Social Media Post DEMO
12085487130	Social Media Post FB	Extremely	Moderately	Moderately	Adequate	Slightly	Moderately	Slightly	Maybe	No										Harder than usual	Same	Same	Harder than usual	Harder than usual	No	Harder than usual	No	Yes	No, less	No	Yes	No	No	No	No	No	No	Yes	Yes	Yes	Yes	Male	67	Married/Cohabiting	Yes	High school diploma	Yes	Other	Other
12085468786	Social Media Post FB	Very	Moderately	Moderately	Adequate	Moderately	Moderately	Not at all	No	No										Same	Same	Same	Much harder than usual	Same		Same		No, much less	No, much less	No	No, less	No	No	No	No	No	Yes	Yes	Yes	No	Yes	Female	62	Married/Cohabiting	Yes	High school diploma	Yes	Open-ended contract employee	Employee
12085451619	Social Media Post FB	Moderately	Moderately	Moderately	Excessive	Very	Very	Slightly	No	No										Harder than usual	Same	Same	Harder than usual	Harder than usual	No	Same	No	More than usual	No, less	I never did	Yes	No	No	No	No	No	No	Yes	Yes	No	I never did	Male	66	Married/Cohabiting	Yes	Junior Certificate	No		Retired
12085438334	Social Media Post DEMO	Very	Moderately	Moderately	Excessive	Moderately	Extremely	Slightly	Maybe	No										Harder than usual	Same	Same	Harder than usual	Harder than usual	No	Same		No, less	No, less	No	Yes	No	No	No	No	No	No	Yes	No	Yes	No	Male	75	Married/Cohabiting	Yes	Bachelor's Degree	No		Retired
12085407921	Social Media Post FB	Extremely	Moderately	Extremely	Inadequate	Moderately	Very	Moderately	Maybe	No										Same	Same	Same	Harder than usual	Harder than usual	No	Same		No, less	No, much less	No	No, much less	No	No	No	No	No	No	Yes	No	No	Yes	Male	57	Married/Cohabiting	Yes	Postgraduate degree, PhD, Master	Yes	Fixed-term contract employee	Employee
12085394725	Social Media Post FB	Moderately	Slightly	Slightly	Excessive	Slightly	Not at all	Not at all	Maybe	No										Same	Same	Same	Same	Same		Harder than usual	No	Yes	No, less	I never did	Yes	No	No	No	No	No	No	Yes	Yes	Yes	I never did	Female	69	Unmarried	No	Bachelor's Degree	No		Retired
12085360272	Social Media Post FB	Very	Very	Very	Excessive	Moderately	Moderately	Slightly	Maybe	No										Same	Same	Easier than usual	Much harder than usual	Same		Harder than usual	No	No, much less	Yes	I never did	Yes	No	No	No	No	No	No	No	Yes	Yes	I never did	Female	70	Married/Cohabiting	Yes	Junior Certificate	No		Househusband/Housewife
12085356421	Social Media Post FB	Slightly	Moderately	Moderately	Totally inadequate	Very	Slightly	Not at all	Maybe
12085354055	Social Media Post DEMO
12085333012	Social Media Post DEMO
12085238424	Social Media Post FB	Moderately	Moderately	Moderately	Overly excessive	Extremely	Slightly	Moderately	No	No										Harder than usual	Same	Same	Same	Much harder than usual	Yes	Same		No, less	No, much less	No	No, less	No	No	No	No	No	No	Yes	No	No	No	Female	56	Married/Cohabiting	Yes	High school diploma	No		Other
12085189788	Social Media Post DEMO	Very	Slightly	Very	Adequate	Moderately	Very	Moderately	No
12085163613	Social Media Post FB	Moderately	Moderately	Extremely	Adequate	Slightly	Very	Not at all	Maybe	No										Same	Harder than usual	Same	Harder than usual	Same	No	Harder than usual	No	More than usual	No, less	I never did	No, less	No	No	No	No	No	No	No	No	Yes	Yes	Male	57	Married/Cohabiting	Yes	High school diploma	Yes	Open-ended contract employee	Employee
12085140515	Social Media Post FB	Very	Slightly	Moderately	Adequate	Slightly	Moderately	Slightly	Maybe	No										Same	Same	Same	Harder than usual	Same		Same		Yes	No, less	No	Yes	No	No	No	No	No	No	Yes	Yes	Yes	No	Female	56	Unmarried	Yes	Postgraduate degree, PhD, Master	Yes	Open-ended contract employee	Employee
12085130478	Social Media Post FB	Very	Not at all	Moderately	Adequate	Moderately	Moderately	Not at all	Maybe	No										Same	Same	Same	Harder than usual	Harder than usual	No	Harder than usual	No	Yes	No, much less	No	No, less	No	No	No	No	Yes	Yes	No	No	No	No	Female	72	Married/Cohabiting	Yes	Bachelor's Degree	No		Retired
12085109845	Social Media Post FB	Not at all	Moderately	Slightly	Overly excessive	Extremely	Not at all	Slightly	Yes	No										Same	Same	Same	Much harder than usual	Same		Much harder than usual	Yes	No, much less	No, much less	No	No, much less	No	No	No	No	No	No	Yes	Yes	No	No	Female	80	Widow	Yes	High school diploma	No		Retired
12085071932	Social Media Post DEMO	Very	Moderately	Extremely	Adequate	Moderately	Extremely	Moderately	No	No										Harder than usual	Harder than usual	Harder than usual	Harder than usual	Much harder than usual	Yes	Harder than usual	Yes	No, much less	No, much less	No	No, much less	No	No	No	No	Yes	No	No	No	No	No	Female	71	Separated/Divorced	Yes	High school diploma	No	Other	Retired
12085068493	Social Media Post DEMO
12085060472	Social Media Post FB	Slightly	Slightly	Slightly	Overly excessive	Very	Not at all	Not at all	Maybe	No										Same	Same	Same	Harder than usual	Harder than usual	Yes	Much harder than usual	Yes	No, much less	No, much less	No	No, much less
12085057948	Social Media Post FB	Very	Moderately	Slightly	Inadequate	Extremely	Very	Moderately	Maybe	No										Harder than usual	Same	Same	Same	Same		Much harder than usual	Yes	No, less	No, less	No	No, less	No	No	No	No	No	Yes	No	No	No	No	Male	77	Unmarried	Yes	Primary school qualification	No		Other
12085053930	Social Media Post FB	Slightly	Not at all	Slightly	Adequate	Slightly	Slightly	Not at all	Maybe	No						Yes	Tested negative	No	No	Same	Same	Same	Much harder than usual	Easier than usual		Same		Much more than usual	No, much less	No	Yes	No	No	No	No	No	No	Yes	No	Yes	No	Female	60	Married/Cohabiting	Yes	High school diploma	No		Retired
12085049373	Social Media Post FB	Moderately	Slightly	Slightly	Excessive	Very	Moderately	Slightly	Maybe	No										Same	Same	Harder than usual	Harder than usual	Same		Harder than usual	No	Yes	No, much less	No	No, less	No	No	No	No	No	No	Yes	Yes	Yes	Yes	Female	52	Married/Cohabiting	Yes	Junior Certificate	Yes	Open-ended contract employee	Worker
12085037618	Social Media Post FB	Moderately	Very	Very	Excessive	Very	Very	Slightly	No	No					Yes	No		No	No	Harder than usual	Same	Same	Much harder than usual	Harder than usual	No	Much harder than usual	Yes	More than usual	No, much less	I never did	No, less	No	No	No	No	No	Yes	No	No	Yes	I never did	Female	85	Widow	Yes	High school diploma	No		Retired
12085035505	Social Media Post FB	Moderately	Moderately	Very	Excessive	Extremely	Moderately	Moderately	No	No										Same	Same	Harder than usual	Much harder than usual	Same		Much harder than usual	Yes	Yes	No, less	No	No, less	No	No	Yes	No	No	Yes	No	Yes	No	No	Male	49	Married/Cohabiting	Yes	High school diploma	No		Retired
12085032852	Social Media Post FB	Moderately	Slightly	Moderately	Excessive	Very	Very	Moderately	Maybe	No						No				Harder than usual	Harder than usual	Harder than usual	Same	Harder than usual	No	Much harder than usual	No	No, less	Yes	No	Yes	No	No	No	No	No	No	Yes	Yes	Yes	No	Female	67	Married/Cohabiting	Yes	Other	No		Househusband/Housewife
12085029190	Social Media Post DEMO	Slightly	Not at all	Slightly	Excessive	Not at all	Not at all	Not at all	Maybe	Yes				Yes	No	No		Yes	No	Same	Same	Same	Harder than usual	Same		Same		No, much less	No, less	I never did	Yes	No	No	No	No	No	No	Yes	Yes	Yes	I never did	Male	58	Married/Cohabiting	Yes	High school diploma	Yes	Self employed	Self employed
12085023002	Social Media Post DEMO	Slightly	Not at all	Moderately	Excessive	Moderately	Moderately	Not at all	No	No										Much harder than usual	Same	Same	Harder than usual	Harder than usual	No	Harder than usual	No	No, less	No, much less	I never did	Yes	No	No	No	No	No	No	No	No	Yes	I never did	Female	81	Widow	Yes	Primary school qualification	No		Retired
12085012989	Social Media Post FB	Very	Extremely	Extremely	Inadequate	Very	Very	Slightly	Maybe	No						No				Same	Same	Same	Harder than usual	Harder than usual	No	Same	No	No, much less	No, much less	No	No, less	No	No	No	No	No	No	Yes	Yes	Yes	Yes	Male	71	Married/Cohabiting	Yes	High school diploma	No		Retired
12085009745	Social Media Post DEMO	Extremely	Extremely	Extremely	Excessive	Moderately	Extremely	Very	No	No										Harder than usual	Same	Same	Harder than usual	Harder than usual	No	Same		No, less	No, less	No	Yes	No	No	No	No	No	No	No	No	Yes	No	Male	74	Sposato/a, Convivente	Yes	High school diploma	No		Retired
12085007942	Social Media Post FB	Very	Very	Moderately	Adequate	Moderately	Moderately	Not at all	No
12084999489	Social Media Post FB	Moderately	Moderately	Extremely	Adequate	Moderately	Moderately	Moderately	Maybe	No										Same	Same	Same	Same	Same	No	Much harder than usual	No	No, less	No, less	No	No, less	No	No	No	No	No	No	No	Yes	No	Yes	Female	67	Sposato/a, Convivente	Yes	Other	No		Retired
12084990006	Social Media Post FB	Very	Extremely	Very	Excessive	Extremely	Extremely	Not at all	Yes	No										Much harder than usual	Same	Same	Much harder than usual	Harder than usual	No	Much harder than usual	Yes	No, much less	No, much less	No	No, much less	No	No	No	No	Yes	Yes	No	No	No	I never did
12084979293	Social Media Post FB	Moderately	Moderately	Moderately	Inadequate	Very	Moderately	Slightly	No	No										Same	Harder than usual	Easier than usual	Much easier than usual	Harder than usual	No	Harder than usual	No	Yes	Yes	Yes	Yes	No	No	No	Yes	No	Yes	Yes	Yes	No	Yes	Male	38	Sposato/a, Convivente	Yes	High school diploma	No		Retired
12084969813	Social Media Post FB	Moderately	Moderately	Slightly	Adequate	Very	Moderately	Moderately	No	No					No	No		No	No	Same	Same	Same	Harder than usual	Same		Same		Yes	No, much less	No	No, less	No	No	No	No	No	No	Yes	No	No	No	Male	67	Married/Cohabiting	Yes	High school diploma	No		Retired
12084960469	Social Media Post FB	Very	Very	Very	Adequate	Very	Very	Very	Maybe	No										Same	Same	Same	Much harder than usual	Same	No	Same	No	Yes	No, less	No	Yes	No	No	No	No	No	No	Yes	Yes	Yes	Yes	Male	72	Sposato/a, Convivente	Yes	Junior Certificate	No		Retired
12084949649	Social Media Post FB	Very	Moderately	Very	Inadequate	Very	Very	Very	Maybe	No				Yes						Same	Same	Same	Same	Harder than usual	No	Harder than usual	No	Yes	Yes	I never did	Yes
12084943757	Social Media Post FB	Very	Moderately	Very	Excessive	Extremely	Very	Very	No	No						Yes	Tested negative	No	No	Harder than usual	Same	Same	Harder than usual	Harder than usual	No	Same		Yes	Yes	No	Yes	No	No	No	Yes	No	No	Yes	Yes	Yes	Yes	Female	77	Separated/Divorced	Yes	Junior Certificate	No		Retired
12084594423	Social Media Post FB	Slightly	Not at all	Moderately	Excessive	Slightly	Moderately	Not at all	Maybe	No										Same	Same	Same	Same	Same		Same		Yes	Yes	I never did	Yes	No	No	No	No	No	No	Yes	Yes	Yes	I never did	Female	60	Married/Cohabiting	Yes	Bachelor's Degree	Yes	Open-ended contract employee	Teacher
12084569604	Social Media Post FB	Moderately	Moderately	Moderately	Excessive	Moderately	Slightly	Not at all	Yes
12084453995	Social Media Post FB	Moderately	Very	Moderately	Excessive	Moderately	Very	Slightly	Yes	No										Easier than usual	Same	Same	Harder than usual	Much harder than usual	No	Same		No, less	Yes	Yes	Yes
12083725990	Social Media Post FB	Moderately	Slightly	Moderately	Adequate	Not at all	Very	Not at all	Yes	No										Same	Same	Same	Same	Easier than usual	No	Harder than usual	No	Yes	No, much less	I never did	No, less	No	No	No	No	No	Yes	Yes	No	Yes	I never did	Male	72	Sposato/a, Convivente	Yes	Bachelor's Degree	No		Retired
12083385149	Social Media Post FB	Moderately	Moderately	Moderately	Inadequate	Extremely	Slightly	Not at all	Maybe
12081756174	Social Media Post DEMO	Very	Slightly	Moderately	Adequate	Extremely	Extremely	Not at all	No	No					No	Yes	Tested negative	Yes	Yes	Much harder than usual	Same	Much harder than usual	Much harder than usual	Same		Much harder than usual	Yes	No, less	No, much less	Yes	No, less	Yes	No	No	No	No	No	Yes	Yes	Yes	Yes	Male	48	Separated/Divorced	Yes	High school diploma	No		Other
12076418390	Web Link - AsPI Varese	Moderately	Very	Very	Adequate	Moderately	Moderately	Slightly	Maybe	No										Harder than usual	Same	Harder than usual	Much harder than usual	Same	No	Harder than usual	Yes	More than usual	No, less	No	No, less	No	No	No	No	No	No	Yes	Yes	Yes	Yes	Female	52	Married/Cohabiting	Yes	Other	Yes	Open-ended contract employee	Employee
[truncated: 3 more columns]
